# Supplementary material for: Selection of Spring Barley Varieties for Exploiting Quantitative Resistance for Powdery Mildew Control
Source: Plants (Basel). 2026 Jun 27;15(13):1989. doi: 10.3390/plants15131989 (PMC13364082; doi:10.3390/plants15131989)
Supplement: Supplementary file 1 [file plants-15-01989-s001.zip]

Archive with 1 entries (1 files):
- SupplementaryTables_1_4.xlsx
