# Supplementary material for: Selection of Spring Barley Varieties for Exploiting Quantitative Resistance for Powdery Mildew Control
Source: Plants (Basel). 2026 Jun 27;15(13):1989. doi: 10.3390/plants15131989 (PMC13364082; doi:10.3390/plants15131989)
Supplement: Supplementary file 1 [file plants-15-01989-s001.zip › SupplementaryTables_1_4.xlsx]

## Sheet: Table_S1_Results
Table S1. Infection response arrays (IRAs) of the Czech genebank spring barley accessions recorded after inoculation with nine powdery mildew isolates.
No.1	Accession		Accession Number	DOI Number	Country of Origin	Isolates of Barley Powdery Mildew, their Country of Origin and Year of Collection									IRA Coded	Complexity	Number of
						PF-512	Z-6	MN-B	54	J-462	3-33	65	GH	Race 1	in Reverse	of Resistance	Heterogeneous (+)
						CZE2	CZE	USA	URG	ISR	CHI	RSA	AUS	JAP	Octal Number		Infection Responses
						2001	2014	2016	2005	1979	2003	2004	2005	1953
0001	2-row Purple Barley		03C0603186		unknown	2	1	3-4	1-2	0	0	1-2	1-2	0	400	8
0002	6-row Purple Barley		03C0603185		unknown	0	2+4	3-4	2	3+0	2	2	4	4	426	5	2
0003	A 6473 Svalofs		03C0601261		Sweden	2	4	4	3-4	1-2	3-4	3	3	1-2	653	3
0004	Aapo		03C0601636		Finland	3-4	4	4+0	4	2	3-4	4+0	0	0	751	3	2
0005	Abacus		03C0601373		United Kingdom	3-4	3-4	0+3	1-2	1-2	1	0-1	0	0	300	7	1
0006	Abava		03C0601644		Soviet Union	3-4	3-4	0	4	1	0	0	1+3	0	310	6	1
0007	Abava		03C0602501		Latvia	3-4	3-4	0+4	3-4	2+0	0	0	2	0	310	6	2
0008	Abed Bomi		03C0600429		Denmark	3-4	3-4	3-4	2	2	1-2	1-2	1	0	700	6
0009	Abee		03C0600919		Canada	2-3	1-2	4+1	2+4	2+0	4+0	1+4	1	0	440	7	5
0010	Abelia		03C0602099		France	3+0	2+0	3+0	4+1	0	0+3	3-4	3-4	0	513	4	5
0011	Abusir		03C0602033		Egypt	4+0	3-4	3-4	3+0	3-4	1-2	0	2+0	0	730	4	3
0012	Abyssiner		03C0600983		Ethiopia	4	3	4	4	3+1	4	4	2	2	771	2	1
0013	Abyssinian		03C0601078		Ethiopia	2	0	2	4	3	3	4	2	2	071	5
0014	Abyssinian		03C0601671		Japan	2	2+0	1-2	2	3-4	2	4	3-4	0	023	6	1
0015	Abyssinian 6		03C0601352		Ethiopia	4+0	0	0-1	0	0	0+3	0	0	0	100	8	2
0016	Abyssinian 9		03C0601109		Ethiopia	1+3	0	2+4	3	0	2	0	3	0	012	7	2
0017	Abyssinian 12		03C0601448		Ethiopia	4+1	0+4	1-2	0+4	1+4	3	0+4	0+3	0	140	7	6
0018	Abyssinian 14		03C0600412		Ethiopia	4	4	3-4	4	4	4	3-4	4	0+4	773	1	1
0019	Abyssinian 14		03C0601110		Ethiopia	3-4	3-4	4+2	4+2	2	3-4	3	4+1	0	753	2	3
0020	Abyssinian 49		03C0603081		Ethiopia	3-4	2	1-2	4	3+1	0-1	0	3	1	132	5	1
0021	Abyssinian 668		03C0600942		Ethiopia	2	1	3	3-4	3+0	3-4	1+3	1-2	3-4	474	4	2
0022	Abyssinian 1113 (type B)		03C0601449		Ethiopia	2+0	4	4	4	3-4	4	4	4	4	677	1	1
0023	Abyssinian 1118		03C0600449		Ethiopia	1-2	2	1-2	1	0	1	2	0	0	000	9
0024	Abyssinian 1125		03C0600184		Ethiopia	0	0	0	0	0	0	0	0	0	000	9
0025	Abyssinian 1128		03C0600447		Ethiopia	1	1	0	0-1	0	0-1	1	0-1	0	000	9
0026	Abyssinian 1139		03C0600453		Ethiopia	0	0	0	0	0+4	0	1	0	0	000	9	1
0027	Abyssinian 2232		03C0600185		Ethiopia	2+0	0	0	0+2	0	0	0+4	0	0	000	9	3
0028	Abyssinian 6208		03C0600188		Ethiopia	0	0	0	0	0	0	0	0	0	000	9
0029	AC Albert		03C0602747		Canada	3-4	3-4	3+0	1-2	2+0	4+0	3-4	4+2	0	743	3	4
0030	AC Klinck		03C0602748		Canada	0	4	3+0	4+2	0+3	0	1-2	3-4	0+2	612	5	4
0031	Accordine		03C0603157		Germany	0	0	0	0	0	0	0	0	0	000	9
0032	Ace		03C0602259		United Kingdom	0	0	0	0	0	0	0	0	1	000	9
0033	Achaltesli		03C0600268		Soviet Union	3	3-4	4	4	3-4	4+2	3-4	3-4	4	777	0	1
0034	Acrobat		03C0602842		France	0	0	0	0	0	0	0	0	0	000	9
0035	Adagio		03C0602623		France	0	0	0	0	0	0	0	0	0	000	9
0036	Adaire		03C0601326		United States	4	4	4	4	3-4	3-4	4	3-4	0	773	1
0037	Adelei		03C0601400		Austria	4	0+2	0	2+0	0	0	0	0-1	0	100	8	2
0038	Adliker		03C0600861		Switzerland	3-4	3-4	4	4	3-4	3-4	4	3	0	773	1
0039	Admira		03C0602226		Austria	0	0	0	0	0	0	0	0	0-1	000	9
0040	Admiral Beatty		03C0601707		Germany	3-4	3-4	4	4	3	3-4	3-4	2	0	771	2
0041	Adonis		03C0602652		United Kingdom	0	0	0	0	0	0	0	0	0	000	9
0042	Adora		03C0601064		Austria	3-4	2	0	1	0	0	0	0	0	100	8
0043	Adour		03C0602482		France	2+0	0	0	0	0+2	0	0	0	0	000	9	2
0044	Advent		03C0602896	10.18730/1KSEK8	Czech Republic	0	0	0	0	0	0	0	0	0	000	9
0045	AF Cesar		03C0603111	10.18730/1KSEVG	Czech Republic	0	0	0	0	0	0	0	0	0	000	9
0046	AF Lucius		03C0602904	10.18730/1KSEM9	Czech Republic	0	0	3	1	1	0	0	0	0	400	8
0047	Afi 1		03C0601309		unknown	4	3-4	3-4	4	2	4	3	4+2	0	753	2	1
0048	Afi 2		03C0601310		unknown	3-4	3-4	0	0	2	0	0	0	0	300	7
0049	Afi 3		03C0601311		unknown	4	3-4	4	1+4	3-4	0+4	0+3	3	0	722	4	3
0050	AG Arpa Mestnyj		03C0600272		Soviet Union	3-4	4	4	4	3-4	4	4	3-4	0	773	1
0051	Agais		03C0601035		Norway	4	4	4+2	4+2	3	4	4+0	3-4	0	773	1	3
0052	Agneta Svalofs		03C0600995		Sweden	3	0	0	0	0	0	0	0	0	100	8
0053	Agul		03C0602114		Soviet Union	0	0	0	0	1-2	0	0	0	0	000	9
0054	Agul 2		03C0602129		Soviet Union	3-4	3-4	4	4	3-4	4	4	4	2	773	1
0055	AHOR 8973/84		03C0601892		Ethiopia	2	0+4	2	3-4	2	3	2+0	2+4	3	054	6	3
0056	Ai Gan Qi		03C0601952		China	1	0	1	1	0-1	0	1	1	0	000	9
0057	Ailmici 5		03C0600427		Hungary	3-4	4	4	4	3	3-4	3-4	2	0	771	2
0058	Aim		03C0601079		Egypt	1-2	1	2	2-3	3-4	1-2	1	2	0	020	8
0059	Aisling		03C0602310		Sweden	0	1	3	0	0	0-1	0-1	0-1	0-1	400	8
0060	Ajchal		03C0600198		Soviet Union	4	4	4	4	3-4	4	4	4	4	777	0
0061	Akane Hadaka		03C0602795		Japan	0	0	0	0	0	1	0	0	0	000	9
0062	Akka		03C0600710		Sweden	3-4	0	0+4	0	0	1	0-1	0+4	0	100	8	2
0063	Akme		03C0600639		Germany	3+0	4+0	0	0+4	0	0	0	0+4	1	300	7	4
0064	Aksamit		03C0602782	10.18730/1KSEG5	Czech Republic	0	0	0	0	0	0	0	0	0	000	9
0065	Aktiv		03C0602843	10.18730/1KSEH6	Czech Republic	0	0	0	0	1	0	0	0	0	000	9
0066	Aladin		03C0600929		France	4	3	0	2	1	0	0	0-1	0	300	7
0067	Alag Erdene		03C0602074		Mongolia	0	2	0	0	1-2	0	1	0	1	000	9
0068	Albaicin		03C0602377		Spain	3-4	4	0+2	3-4	3	0	0	2	3-4	334	4	1
0069	Albert		03C0601999		Sweden	3-4	0	0	0	0	0	0	0	0	100	8
0070	Albert Busser		03C0600762		France	3-4	0	0	0	0	0	0	0	0	100	8
0071	Albion		03C0601971		Sweden	4	0	0	0	0	0	0	0	0	100	8
0072	Alexis		03C0602005		Germany	3+0	0+4	0	1-2	0+4	0	1	0	0	100	8	3
0073	Alf		03C0601656		Denmark	3-4	1-2	3-4	4	3-4	1	1-2	0	0	530	5
0074	Alfa		03C0602546		Denmark	3+0	2+4	3	1-2	1-2	3	3	2	0	541	5	2
0075	Alfor		03C0600418		Netherlands	4	4+2	3	4+1	3-4	1-2	1-2	0	2	730	4	2
0076	Aligator		03C0603153		Germany	0	0	0	0	0	0	0	0	0	000	9
0077	Alis Abed		03C0601987		Denmark	3-4	3	0	0	1-2	0	0	0	0-1	300	7
0078	Alize		03C0602544		France	2	0	0	0	0	0	0	0	0	000	9
0079	Allasch		03C0600640		Germany	3+0	4+0	0	0	3-4	0	0	0	0	320	6	2
0080	Alliot		03C0602637		Denmark	0	0	0	0	0	0	0	0	0	000	9
0081	Alma		03C0600332		Germany	4	3-4	0	0	3	0-1	0	0	0	320	6
0082	Almei		03C0600333		Germany	3-4	4	0	0	4	0	0	0	0	320	6
0083	Alondra		03C0602445		Denmark	0+4	0+4	0	0	0	0	0	0	0	000	9	2
0084	Alouette		03C0601463		France	3-4	3-4	0+4	4	1	0+4	0+3	2	0	310	6	3
0085	Alpina		03C0602620		Austria	3-4	2	0	1	0	0	0	1	0	100	8
0086	Alsa		03C0600641		German Democratic Republic	3-4	4	4	3-4	3-4	4	4	4	0	773	1
0087	Alsax		03C0601429		Germany	0-1	0	0	0	0	0	0	0	0	000	9
0088	Alva		03C0601547		Sweden	2	2	4+2	0+4	3+0	1	0	0-1	0	420	7	3
0089	A.M.V.41		03C0601094		unknown	3-4	3+1	0	1-2	0	0	0-1	0+2	0	300	7	2
0090	Amagi Nijo 3		03C0603142		Japan	1	0-1	4	1	3-4	3-4	3-4	4	0	463	4
0091	Amakei No 9		03C0601533		Denmark	4+1	1+4	4	4+1	3	0+4	3-4	4	1+4	533	3	5
0092	Amandus M/S		03C0601039		Denmark	0-1	0	0	0	0	0	0	0	0	000	9
0093	Amazone		03C0602496		Germany	0	4	1	0-1	2	0	0	0	0	200	8
0094	Amber		03C0602406		United Kingdom	0	0	1-2	0	1	0	1	0	0	000	9
0095	Ambre		03C0601325		France	3-4	1-2	2	1-2	3	1	0	1	1	120	7
0096	Amcar		03C0601189		Germany	3-4	4	4	0	0	0	0	2	0	700	6
0097	Ametyst		03C0601200	10.18730/1KSD71	Czechoslovakia	4	4	0	0	2	0	0	0	0	300	7
0098	Ammer		03C0600898		Germany	4	2	3-4	1	0	1	0	0	0	500	7
0099	Amos		03C0602458		Slovakia	1-2	1	0	0	3	0	0	0	0	020	8
0100	Amringschwander		03C0600596		Germany	4	4	4	4	2	4	4	4+2	0	753	2	1
0101	Amsel		03C0600642		Germany	4+0	3-4	0	2	0	0	0	1	0	300	7	1
0102	Amugi Nijo		03C0602167		Japan	0	0	3-4	0+3	3	3-4	4+0	4	0	463	4	2
0103	Amuldena		03C0602379		Spain	3+0	2	0	3-4	3	0	0	1	3-4	134	5	1
0104	Amurskij Mestnyj		03C0600267		Soviet Union	4	4	4	4	4	4	4	4	4	777	0
0105	Ana		03C0602336		Uruguay	3-4	3-4	3+0	1-2	0	0	0+3	2	0	700	6	2
0106	Anakin		03C0602916		Denmark	0	0	0	0	0	0	0	0	0	000	9
0107	Anatolien		03C0601485		Turkey	4+2	3-4	2	3-4	0	4	3+0	2+4	0	351	4	3
0108	Anatolien A 595		03C0601173		Turkey	2	2+0	1-2	1-2	1-2	1	3-4	4+2	1-2	003	7	2
0109	Anatolien A 600		03C0601174		Turkey	1-2	3	1-2	2+4	3+0	1+4	0+3	0	0+4	220	7	5
0110	Andrea		03C0601717		Germany	4	3	0	2	0	0	0	3-4	0	302	6
0111	Angie		03C0602600		Germany	0-1	0	0	1	0	0	0	0-1	1	000	9
0112	Anita		03C0600936		Norway	3-4	3-4	3	4	3	4	3-4	3	0	773	1
0113	Anker		03C0602143		Denmark	0	0	4	0	1	0	0	0	0	400	8
0114	Anna Abed		03C0600663		Denmark	3-4	3+0	0	0	1	0	0	0	0	300	7	1
0115	Annabell		03C0602566		Germany	0	4	0	0	3	0	0	0	0	220	7
0116	Anni		03C0602392		Germany	4	3-4	0	2	1	0	1	3	1	302	6
0117	Annika		03C0602000		Sweden	0	0	0	0	0	0	0	0	0	000	9
0118	Anoidium		03C0601055		Argentina	0	0+2	0	0	3-4	1+4	0	3-4	0+4	022	7	3
0119	Ansgar		03C0601338		Sweden	4+0	2	3-4	1-2	0	0+4	0	1+4	0	500	7	3
0120	Ansis		03C0602558		Latvia	1-2	1-2	3-4	0	1-2	0	0	0	0	400	8
0121	Antalek		03C0600321		Poland	3-4	3-4	0	4	3	0	0	4	0	332	4
0122	Antigone		03C0602733		United Kingdom	0	0	0	0	0	0	0	0	0	000	9
0123	Antje M/S		03C0601038		Denmark	4	3+0	0	2	0+3	0	0	2+4	0	300	7	3
0124	Antoninski Browarny		03C0600310		Poland	3-4	2	4	2	3-4	3-4	3-4	2	1-2	561	4
0125	Aoi Hadaka		03C0602818		Japan	2	0	0	1	2	4	1	0	3	044	7
0126	Apache		03C0601464		United Kingdom	3-4	1-2	0	0	0	0	0	1	0	100	8
0127	Aphrodite		03C0602139		Germany	1-2	3-4	0+3	1-2	1	0	0	1-2	0	200	8	1
0128	Appaloosa		03C0602927		United Kingdom	0	0	0	0	0	0	0	0	0	000	9
0129	Ara		03C0600652		Germany	2	3	0	1-2	0	0	0	0	0	200	8
0130	Arabella		03C0602380		Spain	1+4	0	0	1	0	0	0	0	0	000	9	1
0131	Arabian Blue Barley		03C0603176		unknown	0	3-4	3-4	4	3-4	4	4+2	3-4	4	677	1	1
0132	Arapiles		03C0602473		Australia	4	4	4	4	3-4	3-4	4	3	0-1	773	1
0133	Ararat		03C0600350		Germany	2+4	3-4	0	2+4	1-2	0+4	0+4	2	0	200	8	4
0134	Aravis		03C0602483		France	0	0	0	0	0	0-1	0	0	0	000	9
0135	Arcadia		03C0602651		France	0	0	0	0	0	0	0	0	0	000	9
0136	Arctos		03C0602580		Netherlands	0	0	0	0	0	0	0	0	0	000	9
0137	Arena		03C0601473		Germany	4	3-4	0	2	0+4	0	0	3-4	0	302	6	1
0138	Argento		03C0603101		Poland	0	0	0	0	0	0-1	0	0	0	000	9
0139	Argument		03C0602841		Slovakia	0	0	0	0	0	0	0	0	0	000	9
0140	Argyle		03C0602115		Canada	3	4	4+0	4	3-4	4+0	4	3	4	777	0	2
0141	ARI 251		03C0601534		unknown	0	0	4	0	0-1	0	0	0	0	400	8
0142	Ariel		03C0600778		France	3-4	4	0	0	1-2	0	0	0	0	300	7
0143	Ariel		03C0602208		Sweden	3	3-4	0	1-2	2	0	0	0-1	0	300	7
0144	Arimar		03C0601068		United States	2+4	2	1+4	3	1-2	3-4	3-4	0	0	051	6	2
0145	Ariola		03C0601601		Germany	4	3-4	0	1	0	0	0	0	0	300	7
0146	Arivat		03C0601138		United States	3+0	0+3	3	3-4	3	3-4	4+0	0	0	571	3	3
0147	Ark Royal		03C0601371		United Kingdom	4	2	4	1-2	0	0	0-1	1	0	500	7
0148	Arkil		03C0601657		Denmark	4	3	4	1-2	0	0	1	0	0	700	6
0149	Arlington Awnless		03C0600897		Canada	1-2	1	1+4	0+2	4+2	0+4	2	0+2	1	020	8	5
0150	Armelle		03C0601614		France	3-4	3-4	0	3	1-2	0	0	3	0	312	5
0151	Ars		03C0601761		Poland	4+2	3-4	0	3-4	0+2	0	0	0	0	310	6	2
0152	Arthur		03C0603051	10.18730/1KSERD	Czech Republic	1	2	0-1	1	1-2	0	0	0	1	000	9
0153	Arvo		03C0600806		Finland	3-4	3-4	0	1	1	1	0-1	1	1	300	7
0154	Asa Svalof		03C0600725		Sweden	3-4	2+4	3	2	2	0+2	1+4	0+3	0	500	7	4
0155	Asahi Hadaka		03C0602824		Japan	0-1	0-1	0	0	0	0	0	0	1	000	9
0156	Asamut		03C0601587		Germany	4+0	3	0+4	1	0	0	0	0+2	0	300	7	3
0157	Asbjorn		03C0602614		Sweden	2	0	0	0	0	0	0	0	0	000	9
0158	Askania		03C0600380		Germany	3-4	2	0	1	1	0	0	0-1	0	100	8
0159	Aspa		03C0600440		Germany	3-4	4	4+0	4	0+2	0	4+0	3-4	0	713	3	3
0160	Aspana		03C0600697		Germany	3	1-2	3+0	2+4	1-2	1	0	0	0	500	7	2
0161	Aspen		03C0602568		United Kingdom	0	0	0	0	0	0	0	0	0	000	9
0162	Astoria		03C0602591		France	1	3	0	1	1	1	0	0	0	200	8
0163	Astacus		03C0601101		German Democratic Republic	3	3	3-4	4	3	3-4	4	1	0	771	2
0164	Astrid		03C0600635		France	3-4	3-4	0+4	4	3+0	0+4	0+4	3-4	0	332	4	4
0165	Atem		03C0601742		Netherlands	0	0	0	0	0	0	0	0	0	000	9
0166	Atlanta		03C0601623		Canada	2	1	1-2	2	4+0	2	1-2	1	0	020	8	1
0167	Atlas		03C0600094	10.18730/1KSC87	Czechoslovakia	4	2+4	4	1	0	0	0	0	0	500	7	1
0168	Atlas		03C0601077		United States	1-2	1-2	2	2	3-4	1-2	4	3-4	0	023	6
0169	Atlas 46		03C0600944		United States	2	2	0	2	4	0	0	4	0	022	7
0170	Atlas 57		03C0601006		United States	0	2+4	0	0	3	0	0	0	0	020	8	1
0171	Atol		03C0602675		Poland	0	1-2	0	0	0	0	0	0	0	000	9
0172	Audley		03C0600855		United Kingdom	4+2	1-2	1	1	2	0	1	0	1	100	8	1
0173	Auksinjaj 3		03C0600175		Soviet Union	3-4	3-4	0	0	0	0	0	0	0	300	7
0174	Auksinjaj II		03C0600222		Soviet Union	3-4	3-4	4+0	4+1	4+2	4+0	4	3	0	773	1	4
0175	Aura		03C0601356		Germany	2	4+2	4+0	0	0	0	0+2	1	0	600	7	3
0176	Aurea		03C0601484		France	2+4	1-2	2	3-4	1-2	1	1-2	0-1	0	010	8	1
0177	Auriga		03C0601706		Germany	3-4	3-4	0	0	0	0	0	0	0	300	7
0178	Auriga		03C0602653		Germany	0	0	0	0	0	0	0	0	0	000	9
0179	Australian		03C0601268		Australia	3-4	4	4	4+0	3	3-4	4	4	4+0	777	0	2
0180	Austria		03C0600643		Austria	4+2	3-4	0	2	0	0	0	1	0	300	7	1
0181	Austris		03C0603089		Latvia	3-4	2	2	1-2	1	0-1	1	0	0	100	8
0182	Auto		03C0601992		United Kingdom	2	2	0	0	0	0	0	0	3-4	004	8
0183	Avec		03C0602613		Sweden	0	0	1	0	0	0	0	0	0	000	9
0184	Awnless		03C0601195		United States	1-2	0+2	0+2	0	1-2	0	1	0	0+3	000	9	3
0185	Ayame Hadaka		03C0602792		Japan	1	0-1	0	0-1	0	0	0	0	0	000	9
0186	Ayr		03C0601010		United Kingdom	0	0	3	0	0	0	0	0	0	400	8
0187	Ayelen		03C0602968		Argentina	2	3-4	0	1	0	0	1	1	0	200	8
0188	Azimut		03C0602013		Soviet Union	0	0	0	0	0	0	0	0	0	000	9
0189	Azit		03C0602844	10.18730/1KSEJ7	Czech Republic	3+1	3-4	0	2+4	2+0	0+2	1	1	0	300	7	4
0190	Azuma Golden		03C0601300		Japan	3-4	4	4+0	4	4+2	4+0	4+0	4	0	773	1	4
0191	B 358/88		03C0600238		Czechoslovakia	0	0	0	0	0	0	0	0	0	000	9
0192	B 2145		03C0601175		Czechoslovakia	3	3-4	0-1	0	3-4	0	0	0	0	320	6
0193	Babolnai I		03C0600359		Hungary	1+4	4	2-3	2	2-3	2	2	2	0	200	8	1
0194	Baccara		03C0602664		Austria	0	0	0	0	0	0	0	0	0	000	9
0195	Bacchus		03C0601634		United Kingdom	3-4	4+2	0	0	1+3	0+4	0	0+4	0+3	300	7	5
0196	Badessa		03C0600434		Ethiopia	2	3+0	0+4	1+4	1-2	2-3	2-3	2	3-4	204	7	3
0197	Bai Lang San Qing Ke		03C0601956		China	0+2	1-2	1	4+0	4	1	3-4	1	4+2	035	5	3
0198	Bai Qing Ke		03C0601949		China	2	4	4	4	3-4	4	3-4	3-4	4	677	1
0199	Baitori		03C0600850		Japan	4	3-4	4	4+0	3-4	4	3-4	3-4	1	773	1	1
0200	Bakow 17		03C0600325		Poland	4	2	3-4	1-2	3-4	4	3-4	3-4	1	563	3
0201	Balga		03C0602506		Latvia	1	0	3-4	0	1-2	0-1	0	0	1	400	8
0202	Balkan		03C0600366		unknown	3-4	4	4	4	3	4	4	4	0	773	1
0203	Balkan 1941-1407		03C0601142		Soviet Union	0	1-2	0	1	0	1	0	1	0	000	9
0204	Balkan 1942-922		03C0601447		Greece	2	3-4	0	2	0	4+0	0	2	0+2	240	7	2
0205	Baltazar		03C0601744		Sweden	3-4	3-4	0	0	3+1	0	1	0	0-1	320	6	1
0206	Bamse Svalofs		03C0600991		Sweden	3-4	0	0	0	0	0	0	0	0	100	8
0207	Banba		03C0600922		Ireland	3-4	3	4+2	4	4+2	3-4	4+2	3-4	0-1	773	1	3
0208	Bandulla		03C0601184		Australia	1-2	1-2	0+3	4+1	1-2	0	3+0	1	0	011	7	3
0209	Bankuti Korai		03C0600352		Hungary	4	4	4	4	3-4	4	4	3-4	0	773	1
0210	Barboff		03C0600801		Canada	1-2	1-2	3-4	3-4	3-4	3-4	3-4	1	3	475	3
0211	Barboff Ottawa		03C0601482		Canada	3-4	3	0	3-4	1	0	0	1-2	0	310	6
0212	Barin		03C0600644		Austria	3-4	3	0	2	0	0	0	1	0	300	7
0213	Barke		03C0602438		Germany	0	0	0	0	0	0	0	0	0	000	9
0214	Barletta		03C0602196		France	0+3	0	0	0	0	0	0	0	0	000	9	1
0215	Barley N.P. 113		03C0600471		India	0+4	0+4	4	0+4	1	0	1+4	0	0	400	8	4
0216	Baronesse		03C0602278		Germany	1	4	1	1	2	0	1	0	0	200	8
0217	Basan Hadaka Mugi-China		03C0602791		China	0-1	0	0	0	1-2	1	0-1	0	0	000	9
0218	Bartel		03C0601581		United States	3-4	3-4	4+2	4	3-4	4	4	4	4+0	777	0	2
0219	Basic		03C0603099		Poland	0	0	0	0	0	0	0	0	0	000	9
0220	Batna		03C0601454		Algeria	1	1	0	1	4	1-2	4+2	0	0	021	7	1
0221	Bay		03C0600940		United States	4	4	4	4	4	4	3-4	3-4	2-3	773	1
0222	BBA 836		03C0600178		unknown	4	4	4	4	3-4	4	4	3-4	1	773	1
0223	BBA 3069 (Siegel Temondij)		03C0600182		Germany	2	2	2+4	2	3-4	2	2	2	0	020	8	1
0224	Beacon		03C0601327		United States	2	4	4	4	3	3-4	3-4	2+0	3-4	675	2	1
0225	Beate		03C0601313		Germany	3-4	3-4	0	1-2	3-4	0	0	1	0	320	6
0226	Beatrice		03C0602094		France	0	2	0	1-2	0	0	0	1-2	0	000	9
0227	Beatrix		03C0602737		Germany	4	2	0	0	1-2	0	0	0	0	100	8
0228	Bedford		03C0601527		Canada	3-4	3-4	1+4	4	3-4	0	0	2+4	2+0	330	5	3
0229	Beecher		03C0603014		United States, Colorado	1	2	1	1	4	1	3-4	4	0-1	031	6
0230	Beka		03C0600764		France	1-2	3-4	0	1	1-2	0	0	0	0	200	8
0231	Belaris		03C0601683		France	3-4	4	0	3-4	3-4	0	0	3-4	0	332	4
0232	Belfor		03C0600846		Netherlands	4	2	0	1	0	0	0	0	0	100	8
0233	Belford		03C0603118		United States, Washington	2	4	3-4	3-4	3	3-4	2	1	0	670	4
0234	Belgrano		03C0602778		France	3	3	0	0	2	0	0	0	0	300	7
0235	Belgravia		03C0602928		United Kingdom	0	1	0	0	0	0	0	0	0	000	9
0236	Bella		03C0600631		Germany	3-4	3-4	3-4	2+4	2	4	4+2	1-2	1-2	741	4	2
0237	Bellevue		03C0602689		Germany	0	0	0	0	0	0	0	0	0	000	9
0238	Bellona		03C0601284		Netherlands	4+0	3	0	0	3+0	0	0	0+4	0	320	6	3
0239	Belluna		03C0601107		Austria	3-4	2	0	1	0	0	0	0	0	100	8
0240	Belogorskij		03C0600200		Soviet Union	3-4	4	4	4	3-4	4	4	3-4	1	773	1
0241	Belogorskij 85		03C0602091		Soviet Union	3-4	3-4	3-4	3-4	3-4	3-4	4	3	0	773	1
0242	Beloruskij 18		03C0600289		Soviet Union	4	4	4	4	2+4	4	3-4	3-4	0	753	2	1
0243	Belter		03C0600782		Germany	0+2	0+2	0	0	0	3+0	0	0	0	040	8	3
0244	BELTS 68-755		03C0603082		United States	1	0	0	0-1	3+0	1	0	0	0-1	020	8	1
0245	Benedicte		03C0601998		Sweden	3-4	0	0	0	0	0	0	0	3-4	104	7
0246	Beni Hadaka		03C0602812		Japan	2+0	0	0	2	0+4	4+0	0-1	0	4	044	7	3
0247	Bente		03C0601409		Sweden	3-4	3-4	3-4	1	0	0	0	0+2	0	700	6	1
0248	Bente		03C0603197		Germany	0	0	0	0	0	0	0	0	0	000	9
0249	Benton		03C0600466		United States	3-4	3-4	1	3-4	2	1	1-2	1-2	1	310	6
0250	Beorne Seet Barley		03C0600907		Ireland	3	3-4	3-4	4	2	3-4	3-4	1	0	751	3
0251	Berac		03C0600694		Netherlands	2	3-4	0	2	1	0	0	1-2	0	200	8
0252	Berenice		03C0601263		France	3-4	0	0	0	0	0	0	0	0	100	8
0253	Berezinskij		03C0602018		Soviet Union	1	0	0	0	1-2	0	0	0	0	000	9
0254	Bernstein		03C0602853		France	0	0	0	0	0	0	0	0	0	000	9
0255	Berta (Berolina)		03C0601123		Austria	3	2-3	4+0	1-2	1	0	1	1-2	0	500	7	1
0256	Bessi		03C0602525		Germany	0	3	0	0	0	0	0	0	0	200	8
0257	Bethge I		03C0600543		Germany	4	3-4	4	4+0	3	3-4	4+0	4	0	773	1	2
0258	Bethges Oelzes XIII		03C0600531		Germany	4	4	3-4	4	3-4	3-4	4	4	0	773	1
0259	Betina		03C0601522		France	3-4	3	3-4	2	3	1-2	1	1	0	720	5
0260	Betty		03C0602601		Austria	0	0	0	0	0	0	0	0	0	000	9
0261	Betzes		03C0601259		Germany	3-4	4	0	3-4	1-2	0-1	0	2	0	310	6
0262	Bezencukskij		03C0601450		Soviet Union	1	1-2	2	1	4	1	4	3	1	023	6
0263	Bianka		03C0602347		Germany	0	0	4+1	0	0	0	0	0	0	400	8	1
0264	Biatlon		03C0602694		United Kingdom	0	0	0	0	0	0	0	0	0	000	9
0265	Bido		03C0600646		Germany	4	4	0+4	4+2	1+3	0	0	3	0	312	5	3
0266	Bielik		03C0601762		Poland	3-4	3-4	0	1	0	0	0	0	0	300	7
0267	Bies		03C0602676		Poland	0	0	0	0	0	0	0	0	0	000	9
0268	Bigo Zaner		03C0601705		Netherlands	3-4	4	4	4	3	4	4	3-4	0	773	1
0269	Bine		03C0600435		Denmark	3-4	2	2	3-4	3	1	1	0	0	130	6
0270	Binenwase		03C0601271		Japan	1-2	0	0	1-2	3	3-4	1-2	0	4	064	6
0271	Birka		03C0601600		Sweden	3	0+3	0	0	0	0	0	0	0	100	8	1
0272	Birte		03C0602630		Germany	0	0	0	0	0	0	0	0	0	000	9
0273	BKH 3993		03C0602175		Poland	3-4	4	0	1	1-2	0	0	0-1	0	300	7
0274	Black Alberta		03C0603056		Canada	1-2	3	2	1-2	3	1-2	2	1	3-4	224	6
0275	Black Heart		03C0603055		Canada	4	4	0+2	4	3	0	2+0	1-2	0	330	5	2
0276	Black Hulless		03C0602159		Australia	0	3-4	2+4	2+4	3-4	4+2	3-4	4	4	267	3	3
0277	Blanco Mariout		03C0601033		United States	1-2	2	3	3-4	1-2	3-4	3-4	2	0	451	5
0278	Blanik		03C0602788		Netherlands	0	0	0	0	0	0	0	0	0	000	9
0279	Blazer		03C0602059		United States	4	3-4	3-4	4	3	4+2	3-4	3+0	4	777	0	2
0280	Blenheim		03C0601008		United Kingdom	1	4+2	0	1	1-2	0	1	0	0-1	200	8	1
0281	BN 1583		03C0602433		Germany	0	4	0	0	3+0	0	0	0	0	220	7	1
0282	Bobro		03C0601693		Netherlands	2	2	0	2	0	0	0	1	0	000	9
0283	Bocen		03C0601134		China	4	4	4	3-4	2	4	3+0	3+0	0	753	2	2
0284	Bock		03C0600776		Netherlands	2	3	0	2	0	0	0	1-2	0	200	8
0285	Bodega		03C0602602		Germany	0	0	0	0	0	0	0	0	0	000	9
0286	Bohmische Nackte		03C0600608	10.18730/1KSD5U	Czech Republic	3-4	3-4	3-4	3-4	2-3	2	2	2	0	710	5
0287	Bojos		03C0602742	10.18730/1KSEC1	Czech Republic	0	0	0	0	0	0	1	0	0	000	9
0288	Bold		03C0602650		Canada	3-4	2+0	4	4	3-4	3-4	2+4	4+0	2	572	3	3
0289	Bolero		03C0601757		Netherlands	3-4	3	0	2	0-1	0	0	1	0	300	7
0290	Bolgarski		03C0601122		Yugoslavia	3-4	3-4	4	4	3	4	3	3-4	1	773	1
0291	Bolina		03C0602738		Germany	0	4	0	0	3	0	0	0	0	220	7
0292	Bolognese		03C0603187		Italy	2	2	0+2	2	1-2	1-2	3-4	4	1	003	7	1
0293	Bolotnyi 458		03C0600290		Soviet Union	3	3	0	1	0	0	0	1	0	300	7
0294	Bolron		03C0600990		United States	0	0	0	1	3	0	1	1	0-1	020	8
0295	Bon Bori		03C0600233		Korea, North	4	4	4	4	3-4	4	4	4	3-4	777	0
0296	Bonaire		03C0602446		Netherlands	0	0-1	0	0	0	0	0	0	0	000	9
0297	Bonanza		03C0601212		Canada	3	3-4	4	4	4+0	3-4	2	2	4+0	774	2	2
0298	Bonita		03C0602337		Australia	3-4	3-4	3-4	4	3	3-4	4	3-4	1	773	1
0299	Bonneville 70		03C0601117		United States	2+4	3-4	4+2	4	2+4	2+4	2	0	0	610	6	4
0300	Bonus		03C0600061	10.18730/1KSBAE	Czechoslovakia	4	4	0	0	1-2	0	0	0	0	300	7
0301	Bonus Svalofs		03C0600727		Sweden	2	3	3	3+1	1-2	3-4	2	1	1	650	5	1
0302	Boone		03C0601639		United States	2	0	0	0	0	0	0	0	0	000	9
0303	Boratinskij		03C0601443		Soviet Union	3-4	1-2	2	1	0-1	0	0	1	0-1	100	8
0304	Borbuc		03C0600841		unknown	3-4	4	3-4	3-4	3-4	4	3-4	3	1	773	1
0305	Bordenave Ranguelina S.A.G.		03C0601214		Argentina	4	4	4	4	3-4	4	4	3	0	773	1
0306	Boss		03C0602531		Poland	0+4	0+4	0	1	0-1	0	0	1	0	000	9	2
0307	Bowman		03C0601540		United States	4+0	3-4	4	4	3-4	4+2	4+2	3	3	777	0	3
0308	Bozu NR 1		03C0600982		Japan	3-4	1-2	1-2	2	3-4	4	2	0	4	164	5
0309	Br.M.6213-545		03C0601582		United States	4	4	4	4	4	4	4	4	0	773	1
0310	Braemar		03C0602654		United Kingdom	0	0	0	0	0	0	0	0	0	000	9
0311	Brage Svalofs		03C0600724		Sweden	3	3-4	3-4	4	3-4	3-4	3-4	4	0	773	1
0312	Brahms		03C0602440		United Kingdom	0	0	0	0	0	0	0	0	0	000	9
0313	Brant		03C0600872		Canada	2+4	3	0	4	2	0	0	3-4	0	212	6	1
0314	Brauner		03C0600629		Germany	2+4	3-4	2+4	3-4	3	4+0	2	2	2+0	270	5	4
0315	Brauners Vierzeilige		03C0600600		Germany	4+1	4+1	3-4	4+2	2	3-4	4	2+4	0	751	3	4
0316	Braunes Weihehstephaner Mehltauresistente		03C0600601		Germany	4	4	4+2	4	2	4	4	3-4	0	753	2	1
0317	Breuns		03C0600518		Germany	4	4	4	4	3-4	4	4	3	3	777	0
0318	Breuns Nota		03C0601460		Germany	4	3-4	0+4	3-4	4+0	4	3-4	2+4	0	371	3	3
0319	Brevia		03C0600331		Germany	3-4	4	0	2	0	0	1-2	1-2	0	300	7
0320	Brewster		03C0602409		United Kingdom	0	3-4	0	0	1	0	0	0	0	200	8
0321	Brindabella		03C0602468		Australia	3-4	3-4	3	4	3	4	4	3-4	0	773	1
0322	Brier		03C0600949		United Kingdom	4	4	4	3-4	3	4	4	4	4	777	0
0323	Brio		03C0600708		Sweden	2+4	4+2	4	4	1-2	3-4	4	2	1+4	651	4	3
0324	Brise		03C0602699		United Kingdom	0	0	0	0	0	0	0	0	0	000	9
0325	Britannia		03C0602284		United Kingdom	0	0	0	0	0	0	0	0	0	000	9
0326	Britta		03C0601072		Sweden	4	3	3+1	4	1-2	4	2	3+1	1	752	3	2
0327	Britta		03C0602586		Germany	0	0	0	0	0	0	0	0	0	000	9
0328	Brock		03C0601167		Canada, Ontario	4	4	1+4	4	3-4	0-1	0	2	0	330	5	1
0329	Browarny IHAR		03C0600306		Poland	3-4	3-4	4+2	2	3	3-4	4	2-3	2	761	3	1
0330	Browarny PZHR		03C0600304		Poland	4	3-4	4	2	4	4	4	4	2	763	2
0331	Bruce		03C0601599		Canada	0	3-4	0	0	1	0	0	0	0	200	8
0332	Brucker Resista		03C0600648		Austria	2+4	3-4	3+0	4+2	0	0	0	1-2	0	610	6	3
0333	Brucker Resista No 19/1961		03C0600649		Austria	2+4	3+0	3	4+2	1	4+0	2	1-2	0	650	5	4
0334	Bryl		03C0602677		Poland	0	0	0	0	0	0	0	0	0	000	9
0335	BT 483		03C0602053		Canada	2+4	4	4	4	3-4	4	4	3	0	673	2	1
0336	BTT J ld ms		03C0601294		unknown	4	4	0+4	2+4	2	0+4	4	3-4	0+2	303	5	4
0337	Buciansky (Kneifel)		03C0600001	10.18730/1KS9GY	Czechoslovakia	4	3-4	4	4	3-4	4	4	4	0	773	1
0338	Buck Ranguelina 111		03C0601215		Argentina	3-4	4	4	4	4	3-4	4	3	2	773	1
0339	Buenos Aires 109		03C0601210		Argentina	3	3	4	4	4+2	4+2	3-4	3	1+4	773	1	3
0340	Buff		03C0601223		United States	1	1	2	1	0	0	0	0	0	000	9
0341	Bulganskij		03C0602075		Mongolia	1	2+4	2	3-4	3-4	1	4+1	1+4	1-2	031	6	3
0342	Burbanks Nackte		03C0600597		United States	3	3-4	3-4	3-4	3	4	3	3	2	773	1
0343	Busher		03C0600916		Canada	3-4	3-4	4	4	3-4	3-4	4	3-4	0	773	1
0344	Butterhardt 3		03C0600560		Switzerland	3-4	4	4	4	4+2	4	4	3-4	0	773	1	1
0345	Bynez		03C0600835		unknown	3-4	3	3	3-4	3	3	4	3+1	3-4	777	0	1
0346	Byng		03C0600802		United States	4	3-4	4	4	4+1	3-4	4	3-4	4	777	0	1
0347	Byng Tunga		03C0601615		Norway	4	4	4	4	3-4	3-4	4	3-4	1	773	1
0348	C 78002-5-1		03C0602319		Zimbabwe	3-4	3-4	4	4	4+0	4	4	3-4	4	777	0	1
0349	C 78082-10-1		03C0602318		Zimbabwe	3	1	4	4	3-4	1	1-2	1	1-2	530	5
0350	CA 46925		03C0602173		Denmark	3	3-4	3	3-4	3-4	1-2	1	1-2	0	730	4
0351	CA 611 409		03C0600591		Denmark	3-4	4+0	1+4	1-2	2	0	0	1	0	300	7	2
0352	CA 709 437		03C0601682		Denmark	3-4	3-4	0	1	0	0	0	0-1	0	300	7
0353	CA 709 462		03C0600113		Denmark	3-4	2	2	0	0	0-1	0	0	1	100	8
0354	CA 710 314		03C0602180		Denmark	0	0	4	0	0	0	0	0	0	400	8
0355	CA 710 515		03C0602179		Denmark	1-2	4+2	0+2	1-2	1	0	0	0	0	200	8	2
0356	CA 712 402		03C0601499		Denmark	4	4+1	2+0	2+0	3	1-2	0+2	1	1	320	6	4
0357	Cadix		03C0602636		France	0	0	0	0	0	0	0	0	0	000	9
0358	Calcule		03C0602940		Germany	1+3	3	0	0	0+2	0	0	0	0	200	8	2
0359	Caja		03C0602085		Denmark	0-1	1	0	0	1	0	0	0	1	000	9
0360	Calgary		03C0602693		France	0	0	0	0	0	0	0	0	0	000	9
0361	Camarque		03C0602289		German Democratic Republic	0	0	3	0	0	0	0	0	1	400	8
0362	Cambridgejsky		03C0600239		United Kingdom	3-4	3-4	4	4	3	4	3-4	3	1	773	1
0363	Cambrinus		03C0600777		Netherlands	2	0	0	2	0	0	0	0	0	000	9
0364	Cambrinus		03C0602642		France	4	0	1	2+4	0	0	0	0+4	0	100	8	2
0365	Camelia		03C0602257		France	0	0	0	0	0	0	0	0	0	000	9
0366	Camelot		03C0602048		United Kingdom	4	0	0	0	0	0	0	0	0-1	100	8
0367	Camen		03C0602263		Denmark	3-4	2+4	0	1-2	0	0	0	0	0	100	8	1
0368	Cameo		03C0600627		United Kingdom	2	0	0	0	0	0	0	0	0	000	9
0369	Camila		03C0601588		Germany	3-4	2	0	2	1-2	0	0	0	0	100	8
0370	Camir		03C0600628		Denmark	3-4	3-4	1	0	3-4	0	0	0	0	320	6
0371	Can Cun Da Maj		03C0600977		China	3	3-4	4	4	3-4	3-4	4	3	2	773	1
0372	Canadian Lake Shore		03C0600286		Canada	3	4	3	4	3-4	4	3-4	4	3-4	777	0
0373	Canadian Thorpe		03C0600829		Canada	3-4	4	4	3	3-4	4	4	3	1	773	1
0374	Candice		03C0601471		United Kingdom	2+0	2+0	0	1-2	2+0	0	0	0	0	000	9	3
0375	Canor		03C0602010		Denmark	3-4	3	4+0	0	0	0	0	0	0	700	6	1
0376	Canova		03C0601349		Germany	4	4	0	1	0	0	0	0	0	300	7
0377	Cantala		03C0601213		Australia	1-2	1-2	3-4	1+3	3	2	0	1	0	420	7	1
0378	Canut		03C0602227		Denmark	1	3	0+2	0+2	0	0	0	0	0	200	8	2
0379	Cape		03C0602948		Australia	1-2	1	1-2	2	3-4	1-2	4	4	1	023	6
0380	Carafe		03C0602711		United Kingdom	0	0	0	0	0	0	0	0	0	000	9
0381	Caresse		03C0602551		France	0	0	4	0	0	0	0	0	0	400	8
0382	Caravela		03C0602383		Portugal	3-4	0	0	0	0	0	0	0	0	100	8
0383	Carina		03C0600455		Germany	3-4	4	0	1-2	3+1	0	0	4+0	0	322	5	2
0384	Carla		03C0602549		Argentina	1-2	4+1	4+1	4	1-2	1-2	4	3-4	2	613	4	2
0385	Carlsberg II		03C0600744		Denmark	4+2	3-4	4	4	3-4	3-4	4+2	3+0	0	773	1	3
0386	Carmen		03C0601387		France	3-4	4	1	1	1	0	1	0	0	300	7
0387	Carmen		03C0602402		Austria	3-4	3	0	1	0	0	0	1	0	300	7
0388	Carnival		03C0601635		United Kingdom	3-4	3-4	0	0	2	0	0	0	0	300	7
0389	Carolus Immendorfer		03C0600630		Austria	4	4	4	3	3-4	4	3-4	4	0	773	1
0390	Carribou		03C0600894		United States	4	4	0	4	3-4	0-1	0	4	0	332	4
0391	Carula		03C0602341		Denmark	0	0	4	0	0	0	0	0	0	400	8
0392	Caruso		03C0602339		Denmark	0	0	4	0	0	0	0	0	0	400	8
0393	Carvilla		03C0602731		United Kingdom	0	0	1	1	0	0	0	0	0	000	9
0394	Casbon		03C0601105		United States	3-4	4	4	4	3+0	4	4	4	0	773	1	1
0395	Casino		03C0600958		United Kingdom	0	0	0	0	0	0	0	0	0	000	9
0396	Catrin		03C0601030		Denmark	3-4	2	0	1	1	0	0	0	0	100	8
0397	Cavillon		03C0601597		Netherlands	2-3	0	0	2	0	0	0	0	0	000	9
0398	CDC Alamo		03C0602643		Canada	4	4	4	4	1-2	4	3-4	4	1	753	2
0399	CDC Battleford		03C0602760		Canada	3-4	4	4	4	4+0	4	4+2	4+2	4	777	0	3
0400	CDC Candle		03C0602603		Canada	3-4	4+2	4+0	4+2	3	4	3	3	0	773	1	3
0401	CDC Copeland		03C0602758		Canada	2	4	3-4	3-4	3	4+1	4+2	1-2	0	671	3	2
0402	CDC FB 201 (= CDC Cowboy)		03C0602754		Canada	1-2	4	4	4	3-4	2	3-4	3	0	633	3
0403	CDC Fibar		03C0602756		Canada	3-4	3-4	3	3-4	2	3-4	2	1	0	750	4
0404	CDC Fleet		03C0602752		Canada	2+4	3-4	0	1	2	0	0	4+1	0	202	7	2
0405	CDC Freedom		03C0602646		Canada	3-4	1-2	0	4	1-2	0	0	2	0	110	7
0406	CDC Gainer		03C0602645		Canada	4	3-4	3-4	3	3	4	3-4	4	0	773	1
0407	CDC Kendall		03C0602757		Canada	4	4	4	4	1	4	4	4	0	753	2
0408	CDC McGwire		03C0602644		Canada	3-4	0	4	4	3	1-2	3-4	2	0	531	4
0409	CDC Rattan		03C0602755		Canada	4	1-2	3-4	3-4	0	1-2	0	1-2	0	510	6
0410	CDC Select		03C0602759		Canada	4	2	4	4	1-2	2+0	2+4	1-2	0	510	6	2
0411	CDC Sprinside		03C0602762		Canada	4+2	4+2	4	4	3-4	4	3	2	4+2	775	1	3
0412	CDC Trey		03C0602753		Canada	4+2	0+2	3-4	2+4	3-4	1	3	2+4	0	521	5	4
0413	CDC Yorkton		03C0602761		Canada	3-4	3-4	4	3-4	3-4	3-4	4	3-4	3-4	777	0
0414	CE 431		03C0602252		Czechoslovakia	0	0	0	0	0	0	0	0	0	000	9
0415	CE 597		03C0602247		Czechoslovakia	0+4	0+4	0	0	1	0	0	0	0	000	9	2
0416	Cebada		03C0600992		Peru	3-4	1	2+0	1+3	2	3-4	3	1-2	2	141	6	2
0417	Cebada Capa		03C0600996		Argentina	3	3-4	3-4	1-2	3	3-4	4	2	0	761	3
0418	Cebada Forrajera		03C0601070		Argentina	3	3	3-4	1	1-2	3-4	3	2	0	741	4
0419	Cecilia		03C0602540		Sweden	3-4	0	0	0	0	0	0	0	0	100	8
0420	Celinka		03C0602560		France	0	0	1	0	0	0	0	0	0	000	9
0421	Celinnyj 5		03C0600199		Soviet Union	3	3-4	3-4	1-2	3	3-4	3-4	2+0	1-2	761	3	1
0422	Cellar		03C0602655		United Kingdom	0	0	0	0	0	0	0	0	0	000	9
0423	Celt		03C0600688		United Kingdom	0	1-2	0	0	2	0	0	0	1-2	000	9
0424	Century		03C0602626		United Kingdom	0	0	1	0	0	0	0	0	0	000	9
0425	Centennial		03C0601076		Canada	1	2	1-2	2	3-4	2-3	3-4	0	0	021	7
0426	Cerbinetta		03C0603029		Germany	0	0	0	0	0	0	0	0	0	000	9
0427	Cerise		03C0601749		United Kingdom	4	4+0	0	2	1-2	0	0	1	0	300	7	1
0428	Cerkasskij 240		03C0600159		Soviet Union	4+0	4	0	2	0-1	0	0	2	0	300	7	1
0429	Cernigovskij 7		03C0600411		Soviet Union	3-4	3-4	0	4+2	0	0	0	3+0	0	312	5	2
0430	Cernigovskij 90		03C0602321		Soviet Union	4+2	2	0	0	0	0	0	0	0	100	8	1
0431	Cernomorec		03C0600346		Soviet Union	4+2	4	4	4	3-4	4	4	3-4	1	773	1	1
0432	Certa		03C0600460		France	4	4	0	2	1-2	0	0	3-4	0	302	6
0433	Certina		03C0600836		German Democratic Republic	3	3	2-3	2-3	3-4	2	2	1-2	0	320	6
0434	Cervonec		03C0600211		Soviet Union	4	3-4	4	3-4	3-4	3-4	4	3-4	4	777	0
0435	Ceylon		03C0602714		Netherlands	0	0	0	0	0	0	0	0	0	000	9
0436	Chad		03C0602302		United Kingdom	0	3-4	0	0	1	0	0	0	0	200	8
0437	Chae Rae Baec		03C0600441		Korea, South	4	4	4	4	3-4	4	4	4	4	777	0
0438	Chae Rae Bene		03C0600953		Korea, South	1-2	2	4	1-2	3-4	3-4	2	3+0	3-4	466	4	1
0439	Chalice		03C0602569		United Kingdom	1-2	0	0	0	0	0	0	0	0	000	9
0440	Champlain		03C0601032		Canada	0	3	1-2	0	3-4	0	3-4	0	3-4	225	5
0441	Chantal		03C0602576		Germany	0	0	0	0	0	0	0	0	0	000	9
0442	Charkovskij 60		03C0600297		Soviet Union	4	4	3	3-4	3-4	4	4	3	4	777	0
0443	Charkovskij 70		03C0600176		Soviet Union	3-4	3-4	0	1	3-4	0	0	1	0	320	6
0444	Charkovskij 74		03C0600134		Soviet Union	4	4	4	4	2	3-4	3+0	3+1	0	753	2	2
0445	Charkovskij 82		03C0600141		Soviet Union	2	3-4	0	1-2	1	0	0-1	1-2	0	200	8
0446	Charkovskij 83		03C0600180		Soviet Union	3-4	3-4	3-4	3-4	3	3-4	3-4	3-4	0	773	1
0447	Charkovskij 84		03C0600145		Soviet Union	2	3-4	0	2	1	0	0	2	0	200	8
0448	Charkovskij 99		03C0602235		Soviet Union	4+0	3-4	4	4	3	4	3-4	3-4	1	773	1	1
0449	Charkovskij 306		03C0600253		Soviet Union	1-2	1-2	1-2	1	3-4	1	4	4	0	023	6
0450	Charkovskij 410		03C0600327		Soviet Union	3	3-4	0	4+2	1	0	0	3+0	0	312	5	2
0451	Charlotte		03C0602599		Germany	0	0	0	0	0	0	0	0	0	000	9
0452	Charlottetown 80		03C0600803		Canada	3	3-4	4	3-4	1-2	3-4	3	2	0	751	3
0453	Charm		03C0602510		United Kingdom	1	0	0-1	0	0	0	0	0	0	000	9
0454	Chaser		03C0602701		United Kingdom	0	0	0	0	0	0	0	0	0	000	9
0455	Chebec		03C0602471		Australia	2	2	2	3-4	3-4	4	3-4	2	0	071	5
0456	Chef		03C0602203		United Kingdom	3-4	0	0	0	0-1	0	0	0	0	100	8
0457	Cheri		03C0602136		Germany	2	3-4	1	2	2	0+2	0	2	0	200	8	1
0458	Chernigovskij 5		03C0600479		Soviet Union	4	3-4	0	0	2+0	0	0	0	0	300	7	1
0459	Chernigovskij 888		03C0600252		Soviet Union	4	4	4	4	3	4	4	4	3	777	0
0460	Chieftain		03C0602384		United Kingdom	0	1+3	0	1	0	0	0	1	0	000	9	1
0461	Chieland		03C0601034		United States	0-1	1	2	2	2	1-2	2+0	1-2	0	000	9	1
0462	Chime		03C0602673		United Kingdom	0	0	0	0	0	0	0	0	0	000	9
0463	China 1		03C0602953		China	1	0	1-2	4	3-4	1	3	1	4	035	5
0464	China 2		03C0602954		China	2	1-2	3-4	4	3-4	0-1	4	2	4	435	4
0465	China 3		03C0602955		China	1-2	3	4	4	3	2	4	3+0	4	637	2	1
0466	China 4		03C0602956		China	1-2	2	2	4	3	1-2	2	1-2	3-4	034	6
0467	China 5		03C0602957		China	1	4+2	4+2	2	3	2	2	2	4	624	5	2
0468	China 6		03C0602958		China	4	3-4	3-4	4	3	4	4	3	3-4	777	0
0469	China 7		03C0602959		China	2	1-2	3-4	4	3	1-2	4	1	2+4	431	5	1
0470	China 8		03C0602960		China	0-1	4	4	4	3	4	3-4	4+2	4	677	1	1
0471	China 9		03C0602961		China	2	2	3-4	4	3-4	1	4	4+2	4	437	3	1
0472	China 10		03C0602962		China	0	4	4+0	4+1	0	4	3-4	3-4	4	657	2	2
0473	China 11		03C0602963		China	2+0	2	3	2	4	0	3-4	3+1	4	427	4	2
0474	China 12		03C0602964		China	1-2	1-2	2	2	2	1	2	1	2+4	000	9	1
0475	China 13		03C0602965		China	1-2	1-2	1-2	3-4	3	1-2	3-4	1	2-3	031	6
0476	China 14		03C0602966		China	0	0+2	3-4	2	4	0+3	3-4	3-4	4	427	4	2
0477	China 2007 Sichuan Maniganggo 12-53		03C0603159		China, Sichuan	0	4	4	2+0	3	2+0	3+1	2+0	4+0	625	4	5
0478	China 2009 Chamdo 14-30		03C0603164		China	1	3-4	4+2	1	3	2	2	3-4	4	626	4	1
0479	China 2009 Hezuoshen 11-36		03C0603162		China	0-1	1-2	2+4	1	3	4+2	1-2	3+1	4	066	5	3
0480	China 2009 Karlik Shan 1-8		03C0603160		China	3-4	2	0	2	1-2	0	0	1-2	0	100	8
0481	China 2009 Karlik Shan 1-9		03C0603161		China	1	0+4	4	2	1	1	1-2	1-2	0	400	8	1
0482	China 2009 Rawu 15-35		03C0603165		China	0	2	2	1	3	2	3-4	2	4	025	6
0483	China 2009 Taktse Dechen 2-3		03C0603163		China	3	4	2	4	2	4	3-4	2	4	355	3
0484	China 2009 Zhangduo 21-57		03C0603166		China	4	4	4	4	2	4	4	3	4	757	1
0485	China 2011 Kashgar 10-21		03C0603193		China	0	1-2	4+2	1-2	3+1	1-2	2	2	2+4	420	7	3
0486	China 2012 Garze 14-42		03C0603094		unknown	1	1-2	2	3-4	3-4	0-1	3-4	0	4	035	5
0487	China 2012 Litang 7-17		03C0603095		unknown	1	1+4	2+4	4	0+4	1+4	2	0	4	014	7	4
0488	China 2012 Luhuo 16-50		03C0603096		unknown	2	2	4	4	4+2	2+4	4	1-2	4	435	4	2
0489	China 2012 Xinduqiao 2-8		03C0603167		China	1-2	2	2	3-4	3	1	3	1	4	035	5
0490	China 2014 Jiji 11-24		03C0603171		China	2	3-4	2	4	3	4	2	1-2	4	274	4
0491	China 2014 Tieluo 10-22		03C0603170		China	1-2	1	1-2	3	3	1	3-4	1	4	035	5
0492	China 2014 Wengshui 16-38		03C0603169		China	1	3-4	4	2-3	0	2-3	3+1	4	2-3	603	5	1
0493	China 2014 Zhongdian 5-10		03C0603168		China	2	3	2	4	3	4	3-4	1	3-4	275	3
0494	Chinerme		03C0603173		China, Sichuan	0	0	0	0	0	0	0	0	0	000	9
0495	Chiro Mugi		03C0600975		Japan	4	1-2	4+1	4+1	3-4	1	4	3	1	533	3	2
0496	Chloris		03C0602095		France	3-4	4	0	3	4+0	0	0	3-4	0	332	4	1
0497	Christa		03C0601348		Germany	4	4	0	2	1-2	0	0	1	0	300	7
0498	Christina		03C0602735		Denmark	3-4	0	0	0	0	0	0	0	0	100	8
0499	Christopher		03C0602917		Denmark	0	0	0	0	0	0	0	0	0	000	9
0500	Chubsugulskij		03C0602073		Mongolia	1-2	3-4	4	4	3	2	3-4	2	2	631	4
0501	CI 950		03C0600659		Ethiopia	2	2	3	3-4	1	2	2	2	2-3	410	7
0502	CI 1024		03C0600365		Australia	4	4	4	4	3-4	4	4	4	0	773	1
0503	CI 1237		03C0601508		Ethiopia	2	2	2	3	3-4	2	2	0	3	034	6
0504	CI 1243		03C0600451		unknown	2	2-3	0+4	4+1	2+0	4+0	4+0	3	3-4	057	4	5
0505	CI 1696		03C0601630		Sweden	1-2	2	4	4	4	1-2	4	2	4	435	4
0506	CI 2222		03C0600278		unknown	4	3+0	2+0	2+4	4+1	4+0	0	2	0+2	360	5	6
0507	CI 2376		03C0601510		Ethiopia	2	1-2	1-2	3	1-2	3-4	0	0	1-2	050	7
0508	CI 3576-Sidi		03C0602163		Egypt	2+0	0+2	0	2	3+1	0	0	1	0	020	8	3
0509	CI 3694		03C0602057		Egypt	3	3	0-1	3-4	3-4	0	0	1-2	0	330	5
0510	CI 4207		03C0602058		Uzbekistan, Tashkent	0	2	1	1	3-4	4	0-1	1-2	4	064	6
0511	CI 4429		03C0602064		China	3	2	4	4	3	3-4	2-3	2	2-3	570	4
0512	CI 4623		03C0602065		Japan	2	0+4	0	1-2	3	4	1+4	0+4	4	064	6	3
0513	CI 4780		03C0602066		China	3-4	3-4	4	4	3	4	4	4	4	777	0
0514	CI 4795		03C0601572		China, Heilongjiang	3-4	4	4	4	3-4	4	3-4	3-4	4	777	0
0515	CI 4885		03C0602067		China	4	4	4	4+2	4+2	4+2	4+1	4	4	777	0	4
0516	CI 4968		03C0601500		Iraq	1	1	1	1	3-4	1	1	1	1	020	8
0517	CI 4974		03C0601501		Morocco	1-2	1-2	1-2	2	4	2	4	4+1	0	023	6	1
0518	CI 4976		03C0601573		Morocco	4	3-4	4	4	4	4	4	3-4	4	777	0
0519	CI 5298		03C0602061		United States	2	2	1-2	1-2	1-2	1-2	3-4	2	0	001	8
0520	CI 5791		03C0600280		Ethiopia	4+0	4	0+3	1	0	0	0	1	0-1	300	7	2
0521	CI 5821 (Ethiopia 282)		03C0601574		Ukraine, Kharkiv	2	2	2	1-2	2	2	2	0	1-2	000	9
0522	CI 5822		03C0602062		United States	1-2	3-4	3-4	4	3-4	4	1-2	3	0	672	3
0523	CI 5845		03C0602063		Ethiopia	1	0	1-2	1-2	1-2	2-3	1-2	1	2	000	9
0524	CI 6058		03C0601575		United States	4+2	4	4	4	3	4	4	3	0	773	1	1
0525	CI 6208		03C0601498		Turkey	1-2	1-2	0	0	3-4	0	4	0	1	021	7
0526	CI 6388		03C0602060		Ethiopia	2	2	1	1-2	2	0	0-1	0	0	000	9
0527	CI 7228		03C0601688		Ethiopia	4	4	0	4	3-4	0	0	3-4	0	332	4
0528	CI 7584		03C0600282		United States	0-1	3	0	1	1-2	1	0	0-1	2	200	8
0529	CI 7619		03C0601497		India, Himachal Pradesh	0-1	1	2-3	2+4	3	1	2+0	0	1	020	8	2
0530	CI 7646		03C0601506		India, Rajasthan	4	4	4	4	4	4	3-4	3-4	3+1	777	0	1
0531	CI 7881		03C0601576		United States	4	4	4	4	3	4	4	4	4	777	0
0532	CI 7937		03C0601577		Turkey	3	3+0	4	4	3-4	4	3-4	3+0	3-4	777	0	2
0533	CI 8832		03C0601505		Germany	3-4	3-4	0	0	3-4	0	1	0	0	320	6
0534	CI 8969		03C0601578		Japan	3-4	4	4	4	3	4	4	4	0	773	1
0535	CI 9539		03C0602054		United States	0	0-1	0-1	0	3-4	0	1-2	0	1	020	8
0536	CI 9584		03C0601579		Ethiopia	1-2	1-2	3-4	4+2	1-2	2-3	4+1	2	2	411	6	2
0537	CI 9698		03C0600283		Ethiopia	2-3	3+0	0	4	3+0	0	1	0+3	0-1	230	6	3
0538	CI 9768		03C0602055		Ethiopia	0	4	2	4+1	1+3	1+4	3	1	3-4	215	5	3
0539	CI 10117		03C0601580		United States	0	1	1+4	1	3	1-2	1-2	1-2	0	020	8	1
0540	CI 10402		03C0601826		Ethiopia	3-4	4+2	3-4	4	0	3-4	4	3	0	753	2	1
0541	CI 10477		03C0601918		Ethiopia	0+2	2	1	3	3	0	3+0	0	0	031	6	2
0542	CI 10478		03C0601864		Ethiopia	2	0-1	1	3	2+0	0	0	2+0	0	010	8	2
0543	CI 10481		03C0601907		Ethiopia	1-2	2	3	2	1	3	2	0	3	444	6
0544	CI 10484		03C0601917		Ethiopia	3-4	4+0	3	3-4	3	4	1	1-2	3-4	774	2	1
0545	CI 10624		03C0600298		China	0	2+0	3-4	4+2	3	2+4	2+4	2+4	4	434	5	5
0546	CI 10644		03C0602056		United States	3	4	3	3-4	3-4	4	3-4	4+0	4	777	0	1
0547	CI 11113		03C0601841		Peru	3	4	3-4	4	3	4	3-4	4	4	777	0
0548	CI 11121		03C0601457		Peru	1	2+0	0	1-2	3-4	1	0+2	0	0+4	020	8	3
0549	CI 11132 (B-1)		03C0601875		Ethiopia	3-4	2	3-4	3	2+0	3-4	3-4	3-4	2	553	3	1
0550	CI 11139		03C0601885		Ethiopia	4+2	4	3-4	3-4	3	4	3	3-4	3	777	0	1
0551	CI 11447		03C0601831		Ethiopia	1	3-4	1	2+0	3	0-1	1	1+3	1	220	7	2
0552	CI 11449		03C0601802		Ethiopia	1-2	4+0	1	2	0	0	0	0	0	200	8	1
0553	CI 11454		03C0601837		Ethiopia	3-4	4+1	3-4	3-4	3	2+4	3-4	3-4	0	733	2	2
0554	CI 11456		03C0601910		Ethiopia	4+1	3-4	2+4	3-4	3-4	3-4	2	0	3-4	374	3	2
0555	CI 11703		03C0601914		Ethiopia	3-4	3-4	2+4	4	3+0	2	0+4	1	0	330	5	3
0556	CI 11706		03C0601867		Ethiopia	2	0	3-4	3	2	3	1	2+4	0	450	6	1
0557	CI 11709		03C0601821		Ethiopia	4	4	3-4	3-4	3	4	4	4	4	777	0
0558	CI 11710		03C0601909		Ethiopia	2	2	2	2+0	1-2	2	2+0	0	2	000	9	2
0559	CI 11711		03C0601888		Ethiopia	1	1	3-4	1	1	2	1	1	1	400	8
0560	CI 11724		03C0601854		Ethiopia	1-2	3	0+4	3-4	2	3+0	0+3	2	0+3	250	6	4
0561	CI 11726 (S-4)		03C0601776		Ethiopia	2	2-3	2	2-3	2-3	3-4	3	1	2-3	041	7
0562	CI 11729 (S-7)		03C0601901		Ethiopia	4	3-4	3-4	2	2	3-4	3	3-4	2	743	3
0563	CI 11731 (S-9)		03C0601866		Ethiopia	2	3+1	3-4	3	3+1	4	2	3-4	3-4	676	2	2
0564	CI 11733 (type A)		03C0601778		Ethiopia	1	1	0	3+1	0	0	0+3	0+3	0	010	8	3
0565	CI 11734 (S-17)		03C0601783		Ethiopia	0+2	2+0	0	1	1	0	0	0	0	000	9	2
0566	CI 11735 (S-18)		03C0601916		Ethiopia	0	3-4	2	2	1-2	3	2	0	3-4	244	6
0567	CI 11736 (S-19)		03C0601883		Ethiopia	3-4	2	3-4	3-4	0	4	3	4	0-1	553	3
0568	CI 11741 (S-25)		03C0601876		Ethiopia	3+0	0	3-4	2	4+1	3-4	0	1-2	2-3	560	5	2
0569	CI 11742 (S-26)		03C0601890		Ethiopia	3-4	2	4	4	2	3-4	2	3-4	0	552	4
0570	CI 11743		03C0601793		Ethiopia	3-4	4	0	4	2+4	0	0	0	0	310	6	1
0571	CI 11745 (S-31)		03C0601884		Ethiopia	3-4	3-4	4	4	3-4	4	4	4	0	773	1
0572	CI 12006		03C0601865		Ethiopia	4	4+2	4+2	3-4	3	4+0	3-4	3	0+2	773	1	4
0573	CI 12006		03C0601924		Ethiopia	1-2	4	2+0	1	3-4	1	2	0	0	220	7	1
0574	CI 12007		03C0601852		Ethiopia	4	4	4	4	3-4	4	4	4	1	773	1
0575	CI 12008		03C0601806		Ethiopia	3+0	1	0+3	4+0	0	0+3	0	0+4	1	110	7	5
0576	CI 12013		03C0601801		Ethiopia	3	3-4	3-4	3	3-4	3-4	4	3-4	3-4	777	0
0577	CI 12015		03C0601781		Ethiopia	1	0	2	0-1	1-2	1-2	2	2	0	000	9
0578	CI 12015 (C.P.I. 15843) - typ B		03C0601859		Ethiopia	0	0	3-4	2	1	0	0+2	0	0	400	8	1
0579	CI 12149		03C0601896		Ethiopia	3-4	3-4	3-4	3-4	3-4	3-4	3-4	3-4	3	777	0
0580	CI 12513		03C0601861		Ethiopia	1-2	1	0	1	3-4	1	3-4	0+2	1-2	021	7	1
0581	CI 12529		03C0601900		Ethiopia	4	4	4	3-4	2	4	3-4	3-4	1-2	753	2
0582	CI 12557		03C0601792		Ethiopia	2	2	2	2	1-2	2	2+0	2	2	000	9	1
0583	CI 12565		03C0601922		Ethiopia	4	4	4	4	4	4	4	3-4	0-1	773	1
0584	CI 12567		03C0601903		Ethiopia	3-4	4+2	0	4+2	0	0	0	0	0	310	6	2
0585	CI 12577		03C0601825		Ethiopia	4	4	4	4	2	4	4	4	0	753	2
0586	CI 12586		03C0601860		Ethiopia	1-2	1	0	1	0	1	1+3	1+3	1	000	9	2
0587	CI 12612		03C0601850		Ethiopia	2+0	1+3	0+4	0	2+4	1	0	3+0	0+3	002	8	6
0588	CI 12635		03C0601810		Ethiopia	3-4	4	4	4+1	3-4	3-4	4+2	4	1-2	773	1	2
0589	CI 12785		03C0601803		Ethiopia	1	0	1	2	1	1	0	0	1	000	9
0590	CI 12810		03C0601902		Ethiopia	4	1-2	1	3+0	1	1	1	0	1	110	7	1
0591	CI 12821 (Keselle)		03C0600261		Ethiopia	2	1	2	1	1-2	1-2	2+4	1	3	004	8	1
0592	CI 12830		03C0601838		Ethiopia	3	2	2	3-4	1-2	2	1-2	2	0	110	7
0593	CI 12848		03C0601855		Ethiopia	3+0	3	0+4	4	0	3+0	0+3	0-1	0	350	5	4
0594	CI 12850		03C0601845		Ethiopia	3-4	2+4	4	4+2	2	3-4	3	2+4	3	555	3	3
0595	CI 12858		03C0601908		Ethiopia	3-4	3-4	4+0	3-4	2	4+0	0+3	0	0	750	4	3
0596	CI 12927		03C0601868		Ethiopia	3+0	3+0	4+1	3-4	3	4	4+1	3-4	4	777	0	4
0597	CI 12934		03C0601846		Ethiopia	0+4	3	1-2	1-2	2	2	3-4	3-4	1	203	6	1
0598	CI 12942		03C0601817		Ethiopia	3-4	3-4	4+0	4	3-4	0	0	3-4	0	732	3	1
0599	CI 12950		03C0601813		Ethiopia	3-4	4	0	2	0	0	0	2	0	300	7
0600	CI 12953		03C0601789		Ethiopia	0	0	0	0	0	0	0	0	0	000	9
0601	CI 13024		03C0601790		Ethiopia	3-4	0+2	2	3	2	2+4	0+3	2	3-4	114	6	3
0602	CI 13034		03C0601912		Ethiopia	2	3-4	0+4	2	2	1	0+3	2+4	0	200	8	3
0603	CI 13045		03C0601848		Ethiopia	1	2	1-2	2	2	2+4	2+0	2	2	000	9	2
0604	CI 13074		03C0601897		Ethiopia	1	1	1-2	2	1-2	1-2	2	0-1	3-4	004	8
0605	CI 13093		03C0601786		Ethiopia	1-2	1-2	3-4	2	1-2	2	2	1-2	1	400	8
0606	CI 13262		03C0602068		Germany	1	2	1-2	1	0	0	0	0	0	000	9
0607	CI 13749		03C0600258		Ethiopia	3-4	3-4	2	2	3-4	4	4	3	2-3	363	3
0608	CI 14295		03C0600257		China	0+2	1-2	4+0	1-2	3+1	2-3	2+4	2+4	4	424	6	5
0609	Cicero		03C0602631		Denmark	0	1	0	0	0	0	0	0	0	000	9
0610	Cilla		03C0600539		Sweden	3-4	4	3-4	4	2	4	3-4	1+4	1-2	751	3	1
0611	Cinna		03C0602096		France	0+4	0+3	4+0	1	0	0+3	0+4	0	0	400	8	5
0612	Ciro		03C0600504		German Democratic Republic	3-4	3-4	0	4	0	0	0	0+3	0	310	6	1
0613	Cirstin		03C0602138		Germany	4+2	2-3	0	1	0	0	0	1	0	100	8	1
0614	Civilskij		03C0601730		Soviet Union	4	4+0	0	3-4	0	0	0	0+3	0	310	6	2
0615	Clara Weibulls		03C0601026		Sweden	3	3-4	4	3-4	3-4	3	3-4	2	0	771	2
0616	Claret		03C0601740		United Kingdom	4	3+0	0	0	0+3	0-1	0	0	0	300	7	2
0617	Class		03C0602721		United Kingdom	0	4+0	0	0	0	0	0	0	0	200	8	1
0618	Claudia		03C0601347		Germany	3	3	0	1+3	0	0	0	2	0	300	7	1
0619	Cleopatra		03C0602403		Austria	0	0	0	0	0	0	0	0	0	000	9
0620	Clipper		03C0601230		Australia	3-4	1	4	3-4	2	1-2	2-3	1	1	510	6
0621	Clivia		03C0602119		Germany	1+4	4+0	0	1	0	0	0	1	0	200	8	2
0622	CM 67		03C0602028		United States	2+4	3	2	1-2	0+3	0+4	1	0	4+0	204	7	4
0623	Coast		03C0601673		United States	4+2	4+2	0+4	0+4	3+0	4+2	0+3	0+4	4+0	364	4	9
0624	Cocktail		03C0602724		United Kingdom	0	0	2	0	0	0	0	0	0	000	9
0625	Coeleste		03C0600063		China	2	3-4	2	2	3-4	4	1-2	3-4	4	266	4
0626	Colonial 2		03C0600693		United States	4	4	4	3-4	3	3-4	4	3-4	0	773	1
0627	Colsess 1636		03C0600827		United States	4+0	1	2-3	1+4	3+1	4	1+4	2	3+0	164	5	5
0628	Columba		03C0600342		Germany	3-4	4	0	1-2	0	0	0	2	0	300	7
0629	Columbische Nackte		03C0601199		Colombia	0	0	1-2	0	0	1-2	0	0	0	000	9
0630	Columbus		03C0602918		Denmark	0	0	0	0	0	0	0	0	0	000	9
0631	Compana		03C0601052		United States	4	4	4	4+2	3-4	4+1	4	4+0	2	773	1	3
0632	Comtesse		03C0602134		Germany	1	2+4	0	1	0+3	0	0	0	0	000	9	2
0633	Comun Hulless		03C0603080		Mexico	0	1	2	4	4	1	4	1	4	035	5
0634	Concerto		03C0602929		France	0	0	0	0	0	0	0	0	0	000	9
0635	Condor		03C0602315		Canada	4+2	4+2	4+2	0	0	4	2+4	2+4	0	740	5	5
0636	Conchita		03C0602847		Germany	0	0	0	0	0	0	0	0	0	000	9
0637	Conquest		03C0600484		Canada	3-4	3-4	4	4	3-4	4	3-4	4	4	777	0
0638	Conquist 2566		03C0601133		United States	2+4	3-4	4	3-4	4+1	3-4	3-4	2	2	671	3	2
0639	Conrad		03C0602729		Canada, Ontario	4	4+2	4	1-2	3-4	4	2+4	4	0	762	3	2
0640	Consista		03C0602118		German Democratic Republic	3-4	3-4	1-2	1-2	1-2	2	1	1	0	300	7
0641	Contra		03C0600341		Germany	3-4	3-4	0	4+1	1-2	0	0+4	2+4	0	310	6	3
0642	Copelia		03C0601611		France	4	4	0	1	0	0	0	0	0	300	7
0643	Coralle		03C0601641		Austria	3-4	3-4	0	0+2	0	0	0	0	0	300	7	1
0644	Corgi		03C0600750		United Kingdom	2+0	0	0	2	0+2	1	0-1	0+4	0	000	9	3
0645	Cornel		03C0601512		Netherlands	3	4	0	2	0	0	0	0	0	300	7
0646	Corniche		03C0602120		German Democratic Republic	2	3-4	0	1-2	2	0	0	1	0	200	8
0647	Coronet		03C0600340		United Kingdom	4	4	4	1	0-1	0	0	0	0	700	6
0648	Corvette		03C0601185		Australia	1	1	0	1	0	0	0	1	0	000	9
0649	County		03C0602700		United Kingdom	0	1	0	1	1	1	1	1	1	000	9
0650	Courtine		03C0601394		France	3-4	1-2	0	0-1	1	0	0	0	0	100	8
0651	CPI 18197		03C0602165		Algeria	4	4	4	4	2+4	4	4	3-4	0	753	2	1
0652	Cree		03C0601247		United States	4	4	4	4	3-4	4	4	2+4	3-4	775	1	1
0653	Cresta		03C0602260		United Kingdom	0	0	3-4	0	0	0	0	0	0	400	8
0654	Crestusis		03C0600755		France	4	3-4	4+0	3-4	3-4	3-4	0+4	4+1	0	772	2	3
0655	Criewener		03C0601136		Germany	2-3	2	4+0	4	0+2	4	2-3	0	1	450	6	2
0656	Criewener II		03C0600542		Germany	3	3	3-4	3-4	1-2	4	3-4	2	2	751	3
0657	Crif		03C0601975		United Kingdom	3-4	0	0	0+4	0+2	0	0	0	0	100	8	2
0658	Criola Cipelda		03C0602480		France	4	4	3-4	4	3-4	4	3-4	2+4	0	771	2	1
0659	Cristal		03C0600335		Belgium	3-4	3-4	0	0	2	1	0	1	0	300	7
0660	Cristalia		03C0602736		France	0	0	0	0	0	0	1	0	0	000	9
0661	Cropton		03C0602849		United Kingdom	0	0+2	0	0	0	0	0	0	0	000	9	1
0662	Cruiser		03C0602687		Germany	0-1	3	0	0	3-4	0	0-1	0	0-1	220	7
0663	Cruzat		03C0600985		Chile	1-2	2	2	2	3-4	2	2	1-2	0	020	8
0664	Cun Da Mai 757		03C0601954		China	4+2	0	2+4	2	3	4	2+4	2+4	4	164	5	4
0665	Curra		03C0601520		Ireland	3-4	4	4	4+2	3-4	4	3-4	4	0	773	1	1
0666	Curupay		03C0602335		Uruguay	1-2	0	4+0	2+0	0-1	0	0	1	0	400	8	2
0667	Cyprus Black		03C0600913		United States	3-4	4	4	4	3-4	3-4	4	2	1-2	771	2
0668	Cytris		03C0601596		France	2	0	0	0	0	0	0	0	0	000	9
0669	Da Caffe		03C0601240		unknown	4+2	3	0	3-4	0	0	0	2+0	0-1	310	6	2
0670	Dabat		03C0601514		Ethiopia	4	4	4	1	2	4	3	3	1	743	3
0671	Dag Arpasy		03C0600299		Soviet Union	1	0-1	1	1	2+4	1	4	4	1	003	7	1
0672	Dallas		03C0602442		United Kingdom	0	0	3-4	0	0	0	0	0	0	400	8
0673	Damazy		03C0600385		Poland	0+4	0+2	0	0	0	0	0	0	0	000	9	2
0674	Dampier		03C0602154		Australia	3	3-4	4	4	3	4	4	3-4	1+4	773	1	1
0675	Dampro		03C0600565		Denmark	3	3	0	3-4	0	0	0	1-2	0	310	6
0676	Dana		03C0600651		Denmark	3-4	3-4	0	3-4	3+1	0	0	4+0	0	332	4	2
0677	Dandy		03C0601067		United Kingdom	0	0	0	0	0	0	0	0-1	1	000	9
0678	Danielle		03C0603066		Germany	0	0	0	0	0	0	0	0	0	000	9
0679	Dans Irisaka		03C0601525		United Kingdom	3-4	3-4	1	1	3	1	1	1	1	320	6
0680	Danuta		03C0602666		Germany	0	0	0	0	0	0	0	0	0	000	9
0681	Dara		03C0602205		Ireland	3-4	3-4	1-2	2+4	1-2	1+4	1-2	4	1	302	6	2
0682	Darling		03C0601346		Sweden	3	0	0	0	0	0	0	0	0	100	8
0683	Datcha		03C0602926		France	0	0	0	0	0	0	0	0	0	000	9
0684	Dauphine		03C0600828		Belgium	2	2+4	2+0	1	1-2	3-4	3-4	2+4	0	041	7	3
0685	Dawn		03C0602515		Canada	3	3	1+4	3-4	1	3	1-2	4	0	352	4	1
0686	Dayton		03C0601000		United States	4	4	4	4	3-4	4	4	3	1-2	773	1
0687	Dazintars		03C0600265		Latvia	3-4	4	4	4	3-4	4	4	4	0	773	1
0688	Dea		03C0601974		Poland	2+4	0	0	0	0	0	0	0+4	0	000	9	2
0689	Deacon		03C0600959		United Kingdom	3-4	3-4	0	0	1	0	0	0	0	300	7
0690	Deawn		03C0601571		United States	2	3-4	3-4	2	3	2	3-4	3-4	0	623	4
0691	Deba Abed		03C0601036		Denmark	4	4	3-4	3-4	3	3-4	2	4	0	772	2
0692	Decanter		03C0602627		United Kingdom	0	0	1	0	0	0	0	0	0	000	9
0693	Decor		03C0602443		United Kingdom	0	3-4	0	0	1	0	0	0	0	200	8
0694	Deficiens d' Abyssiniam		03C0601676		unknown	1-2	3-4	3-4	3-4	2	3-4	3-4	4+2	1	653	3	1
0695	Defra		03C0601433		German Democratic Republic	0	0	4	0	0	0	0	0	0	400	8
0696	Deister		03C0601610		Germany	0+3	0	2	2	1-2	1-2	0-1	0	0+2	000	9	2
0697	Delisa		03C0601082		Netherlands	4	4	4+0	4+1	2	0+4	0	3+1	0	712	4	4
0698	Delita		03C0602276		Germany	0	0	3-4	0	0	0	0	0	0	400	8
0699	Delphi		03C0602971		Denmark	0	0	0	0	0	0	0-1	0	0	000	9
0700	Delphine		03C0602210		France	4+0	0	0-1	0-1	0	0	0	0-1	0	100	8	1
0701	Delta		03C0600769		Netherlands	0	0+2	0	0	0	0	0	0	1-2	000	9	1
0702	Dema		03C0602678		Poland	4	3-4	0	3-4	0	0	0	0-1	0	310	6
0703	Denar		03C0601303	10.18730/1KSDB5	Czechoslovakia	4	4+2	4+0	3-4	4+2	4+0	0	4+2	0	772	2	5
0704	Dera		03C0600382		German Democratic Republic	0	0	4	0	1-2	0	0	0	0-1	400	8
0705	Derflinger		03C0601126		Germany	4	4+2	4	4+0	2	4+2	3	3	1	753	2	3
0706	Derkado		03C0602277		Germany	0	0	0	0	0	0	0	0	0	000	9
0707	Desjanskij 8		03C0601202		Soviet Union	2	3-4	2	2	1-2	3-4	2	2	0	240	7
0708	Despina		03C0602972		Germany	0	0	0	0	0	0	0	0	0	000	9
0709	Detenicky Kargyn		03C0600111	10.18730/1KSCKJ	Czechoslovakia	4+0	4	4	4+0	3-4	4+0	4+0	4+0	0	773	1	5
0710	Detenicky N 64		03C0600097	10.18730/1KSCBA	Czechoslovakia	4	4	4	4	3	4	4	4	0	773	1
0711	Diabas		03C0600064	10.18730/1KSBCG	Czechoslovakia	3-4	4	0	1-2	2	1	0	0	0	300	7
0712	Diamond		03C0600962		Canada	2	4	4	4	3-4	4	4	2	0	671	3
0713	Diana		03C0600650		Germany	3	4	0	2	0	1	0	0	0	300	7
0714	Dickson		03C0600161		United States	4	4	4	3-4	4	4	4	3-4	1	773	1
0715	Dictator		03C0602952		Australia	4	3-4	2	4+2	3-4	0	1+3	4	1	332	4	2
0716	Digger		03C0602049		United Kingdom	0	0+2	4	0	0	0	0	0	0+4	400	8	2
0717	Dihaploid 946		03C0600122		Ukraine	4	4	0	0	2+4	0	0	0	0	300	7	1
0718	Dijon 2		03C0601427		France	4	2+0	0	0	0	0	0	0	0	100	8	1
0719	Dina		03C0601256		Denmark	4	2	3-4	1	0	0	1	0	0	500	7
0720	Dina		03C0602131		Soviet Union	4	1-2	0	4+2	0	0	0	1	0	110	7	1
0721	Dingo		03C0601758		United Kingdom	2+4	2	0	0	1	0	0	0	0	000	9	1
0722	Diosecky 102		03C0600071	10.18730/1KSBKQ	Czechoslovakia	3-4	3-4	3-4	2	3-4	3-4	3+0	4+1	0	763	2	2
0723	Diosecky Kneifl		03C0600076	10.18730/1KSBRW	Czechoslovakia	4	4	4	4	3+1	4	3-4	3-4	0+4	773	1	2
0724	Diosecky Sprinter		03C0600040	10.18730/1KSANY	Czechoslovakia	4	4	4	3-4	4	4	3-4	4+2	0-1	773	1	1
0725	Dioszegi 625		03C0600345		Hungary	4	4	4	4	4+0	4	4+0	3	2	773	1	2
0726	Dioszegi 738 A		03C0600405		Hungary	4	4	4	4	3-4	4	4	3-4	3-4	777	0
0727	Diplom		03C0602661		Germany	4	3	0	0	3	1	1	0+3	1	320	6	1
0728	Dissa		03C0601585		Germany	2	3-4	0	0	0	0	0	0	0	200	8
0729	Ditta		03C0602435		Germany	1	3-4	0	0	0	0	0	0	0	200	8
0730	Diva		03C0600632		Germany	3-4	4	0	3-4	0	0	0	3+0	0	312	5	1
0731	Diva		03C0602207		Netherlands	3-4	1	3-4	2+4	0+3	0	1+3	1	0	500	7	3
0732	Divnyj		03C0602324		Soviet Union	3-4	4	0+3	1	1	0	0	2	0	300	7	1
0733	DM 91		03C0602121		German Democratic Republic	3+0	3-4	0	1	1-2	1	0	1	0	300	7	1
0734	Dneprovskij 425		03C0601731		Soviet Union	3-4	3-4	4	4	3	3-4	0+3	2	0	770	3	1
0735	Dneprovskij 435		03C0601322		Soviet Union	4	4	4	4	2	4	4	3	1	753	2
0736	Dobrovicky 8		03C0600148	10.18730/1KSCQP	Czechoslovakia	3-4	4	4+0	4	1-2	4+0	4+0	3	0	753	2	3
0737	Dobrovicky 14		03C0601334	10.18730/1KSDE8	Czechoslovakia	3-4	4+2	0	1	0+2	0	0	1	0	300	7	2
0738	Dobrovicky 101		03C0600082	10.18730/1KSBY'	Czechoslovakia	1-2	4+0	4	4+1	2	0	4+0	4+0	1-2	613	4	4
0739	Dobrovicky 104		03C0600081	10.18730/1KSBX~	Czechoslovakia	3-4	4+2	0	0	2	1	0	3+0	0-1	302	6	2
0740	Dobrovicky Hana x Kargyn		03C0603136		Czechoslovakia	3-4	4	3-4	4	3	4	4	3	0	773	1
0741	Dokucajevskij 1		03C0602111		Soviet Union	4	4	1	1-2	2	1	1	1	1	300	7
0742	Domen		03C0600721		Norway	1-2	3+0	0	1-2	1-2	0	1	0+2	0	200	8	2
0743	Domna		03C0600773		France	4+2	4	4+0	4+2	4	4+0	3-4	3-4	0+4	773	1	5
0744	Doneckij 10		03C0602233		Soviet Union	3	3-4	0	3	2	0	0	3	0	312	5
0745	Dolly		03C0602649		Canada	4	3	1-2	0	3-4	1	1-2	0-1	1	320	6
0746	Dominique		03C0602222		Netherlands	0	0	0	0	0	0	0	0	0	000	9
0747	Donaris		03C0603059		Slovakia	0	1	0	0	0	0	0	0	0	000	9
0748	Doneckij 4		03C0600442		Ukraine, Donetsk	1-2	1-2	1-2	2	3-4	2+0	0+4	4+0	2+0	022	7	4
0749	Doneckij 6		03C0601209		Soviet Union	3-4	4+1	4	3-4	2+0	3-4	4+0	1	0	751	3	3
0750	Doneckij 8		03C0602113		Soviet Union	3	3-4	4	4	3	4	4	3	1-2	773	1
0751	Doneckij 591		03C0600223		Soviet Union	3-4	3-4	4	4	3	3-4	4	3-4	0	773	1
0752	Doneckij 650/Medikum 650		03C0600224		Soviet Union	4	4	4	4	3	4	4	4	1	773	1
0753	Donum		03C0602368	10.18730/1KSDTM	Czechoslovakia	3	1-2	0	0	0	1	0	0	1	100	8
0754	Dora		03C0601106		Germany	2	1-2	0	0	0	0	0	0	0	000	9
0755	Dorett		03C0601172		Germany	2+4	2+0	1	0	0	0	0	0	0	000	9	2
0756	Dori Mugi		03C0601555		Japan	3-4	0	0	1-2	3-4	4	1-2	0	4	164	5
0757	Dorina		03C0601468		German Democratic Republic	0-1	1	0	0	1	0	0	0	0	000	9
0758	Doris		03C0602404		Austria	2	4+0	0	0	1	0	0	0	0	200	8	1
0759	Dornburger Eva		03C0600519		Germany	4	4	4	2	3-4	4	4	4	2	763	2
0760	Dornburger Glattgrannige		03C0600588		Germany	3-4	4+0	4	2+0	3	3-4	4	2	1	761	3	2
0761	Dornburger Heils Franken		03C0600510		Germany	4	4	4	4	3-4	4	4	4+2	3	777	0	1
0762	Dornburger Heils Hede		03C0600583		Germany	3-4	3-4	4	3-4	3	3-4	4	2	2	771	2
0763	Dorsett		03C0600909		China, Liaoning	1	2	4	2	4	2	2	2	4	424	6
0764	Doublet		03C0600505		United Kingdom	3-4	1	4+0	1	0-1	0	0	0	0	500	7	1
0765	Douchka		03C0602399		France	1	1	1	0	1	0	0-1	0	0	000	9
0766	Dove		03C0602294		United Kingdom	0	1	0	0	0	0	0	0	0	000	9
0767	Doyen		03C0602716		United Kingdom	0	2	0	0	2	0	0	0	0	000	9
0768	Dragon		03C0601598		United Kingdom	2	3-4	0	0	0	0	0	0	0	200	8
0769	Drake		03C0601586		Germany	3-4	3-4	0	2+0	2+0	0	0	0+2	0	300	7	3
0770	Drake Weibulls		03C0600934		Sweden	3-4	3-4	4	4	3-4	3-4	3	4	0	773	1
0771	Dram		03C0601647		United Kingdom	4	3+1	4	1-2	0	0+2	0	0	0	700	6	2
0772	Draught		03C0602542		United Kingdom	0	0	0	0	0	0	0	0	0	000	9
0773	Drop		03C0600574		France	1+3	3-4	0	1	0	0	0	0	0	200	8	1
0774	Drossell		03C0601228		Germany	2-3	1-2	0	1	0	0	0	0-1	0	000	9
0775	Drossenfelder Frankonia		03C0600593		Germany	3-4	3-4	1	3-4	3-4	0	0	2	0	330	5
0776	Druvis		03C0602763		Latvia	3	4+0	0	0-1	1	0	0	1	0-1	300	7	1
0777	Du Li Huang		03C0601950		China	1-2	2	4	4	3-4	1	4	1-2	4	435	4
0778	Dukat		03C0600152	10.18730/1KSCRQ	Czechoslovakia	3-4	3-4	3-4	4+1	3	4	4	4	0	773	1	1
0779	Duke		03C0602052		Canada	2	2	2	3+0	3	1-2	2	0	0	030	7	1
0780	Duks		03C0600879		Denmark	3	2	3	1	1	0	0	0-1	0	500	7
0781	Dundy		03C0600928		United States	2	3-4	4	4	3-4	4	3	3-4	3-4	677	1
0782	Duplex		03C0601146		Russian Federation	3-4	3-4	0	4	0	0	0	1-2	0	310	6
0783	Duzy		03C0602124		Soviet Union	3-4	1-2	0	1	2	0	0	1	0	100	8
0784	Dutch Balder		03C0600714		United Kingdom	4+2	4	4	3-4	3	3-4	4+2	4+0	0	773	1	3
0785	Dvoran		03C0600154	10.18730/1KSCSR	Czechoslovakia	3-4	4	3-4	4	3+1	4	3-4	4+1	0	773	1	2
0786	Dzau-Bapust Mestnyj		03C0600270		Tajikistan	3-4	4	4	4	3-4	3-4	4	1+4	4	775	1	1
0787	Dzjugjaj		03C0600221		Soviet Union	3-4	4	0	3-4	3	0	0	2	0	330	5
0788	E 354		03C0600128		Czechoslovakia	0	0	4	0	1-2	0	0	0	0	400	8
0789	E 1526		03C0600106		Czechoslovakia	1+3	0	4	0	2	0	0	0	1	400	8	1
0790	Early Marconee		03C0600464		United States	3-4	3-4	4+2	4	3	3	4+2	3-4	2	773	1	2
0791	Eavil 703		03C0601016		unknown	4+1	4+2	0	2	0	0	0	3+0	0	302	6	3
0792	Ebra		03C0601359		Austria	4	3-4	3-4	1-2	0	0	0	0	0	700	6
0793	Ebro		03C0600305		Denmark	4	4+2	4	4	1-2	3-4	4	2	0-1	751	3	1
0794	Ebson		03C0602743	10.18730/1KSED2	Czech Republic	0	0	0	0	0	0	0	1	0	000	9
0795	Eclat		03C0600779		Belgium	4+1	2	0	2	0	0	0	1-2	0	100	8	1
0796	Edda II Svalofs		03C0600726		Sweden	3-4	3-4	4	4	2	3-4	4	2	0	751	3
0797	Eddystone		03C0600833		Norway	3	1-2	2-3	2	3	1-2	1	1	0	120	7
0798	Edelmut		03C0601592		Germany	2	4+1	0	0	1-2	0	0	0	0	200	8	1
0799	Eero		03C0601469		Finland	4	3-4	4	4	3-4	3-4	4	3	0	773	1
0800	Edgar		03C0602533		Poland	2+0	0+4	0	1-2	0	0	0	0	0	000	9	2
0801	Effekta		03C0602538		Austria	2	0	0	0	0	0	0	0	0	000	9
0802	Effendi		03C0601393		Netherlands	3	2	0	1	1	0	0	1	0	100	8
0803	Efron		03C0601125		Netherlands	3	0+3	0	0	0	0	0	0	0	100	8	1
0804	Egelfinger Moropi 667		03C0601280		Germany	4	3-4	0	0	2	0	0	0	0	300	7
0805	Eglfinger Hado		03C0603189		Germany	4	4	4	4	0	4	4	4	0	753	2
0806	Egypt		03C0601041		Egypt	3-4	3-4	4	4	3-4	4	4	4	2	773	1
0807	Ehime Hadaka 1		03C0602814		Japan	3+0	2+4	3+0	1-2	0+3	4+0	0+4	1+3	0+2	540	6	8
0808	Eijo Hadaka		03C0600887		Japan	0	2+0	3+0	2	2-3	2	2	2+0	3+0	404	7	4
0809	Eiser (Oerlikon)		03C0600891		Switzerland	1-2	2+4	2	2-3	1-2	2	2	1-2	0	000	9	1
0810	Eivor		03C0602416		Sweden	2	0	0	1	1	0	0	0	0	000	9
0811	Ekolog		03C0602330		Soviet Union	3-4	3-4	3-4	3-4	2-3	3	3-4	2	1	751	3
0812	Elbo		03C0600438		Denmark	3-4	4	4	4	3-4	4	3-4	3	0	773	1
0813	Elgina		03C0600349		German Democratic Republic	3-4	1+3	0	4+1	0	0	0	1	1	110	7	2
0814	Elisa		03C0602427		Austria	0+2	2+0	0	0	0	0	0	0	0	000	9	2
0815	Eliseta		03C0603061		Austria	0	0	0	0	0	0	0	0	0	000	9
0816	Elixia		03C0603064		Austria	0	0	0	0	0	0	0	0	0	000	9
0817	Elke		03C0601686		Austria	3	3-4	0	1	0	0	0	0	0	300	7
0818	Ella		03C0603102		Poland	0	0	0	0	0	0	0	0	0	000	9
0819	Elli Breuns		03C0600771		Germany	3-4	3-4	4+0	2	0	3+0	0+4	3	0	742	4	3
0820	Ellice		03C0600622		Canada	2	1-2	4	4+1	3	1	3-4	1-2	1	431	5	1
0821	Ellis		03C0600196		United States	4	3-4	4	4	3	3-4	3-4	4	0	773	1
0822	Elo		03C0602393		Estonia	3-4	4	0	4	0+2	4+0	0+3	3-4	0	352	4	3
0823	Elrose		03C0600951		Canada	4+0	4	4+2	4	3-4	4	4+2	4	1	773	1	3
0824	ELS 6402-306		03C0603088		Ethiopia	2	1	2	3-4	1-2	1+4	3+0	1-2	1	011	7	2
0825	Elsa		03C0601511		France	0	4	0	0	1	0	0	0	0-1	200	8
0826	Elsa		03C0600501		German Democratic Republic	0	4	0	0	1-2	0	0	0-1	1	200	8
0827	Elscher		03C0600700		Austria	4	4	4	3-4	3	4	4	3-4	0	773	1
0828	Emma		03C0601518		Ireland	1-2	1-2	0	2+0	0	0	0	2	0	000	9	1
0829	Empress		03C0602494		Canada	3-4	3-4	0	4+2	4+2	0	0	2-3	0	330	5	2
0830	Encenada		03C0601734		Mexico	3-4	4+0	0+4	4+1	1	0+2	4+0	4+0	0-1	313	4	6
0831	Engledow India		03C0600831		India	3-4	3-4	4	4	3-4	4	4	4	0	773	1
0832	Enigma		03C0602478		United Kingdom	0	1	0	0	0	0	0	0	0	000	9
0833	Enxara		03C0602019		Portugal	3-4	3	3-4	3-4	3	3-4	1+4	2	0+2	770	3	2
0834	EP 73 (HOR 1633 Ethiopien)		03C0600186		Ethiopia	2	2	1-2	1	0	1-2	1-2	0	0	000	9
0835	EP 74		03C0601406		Ethiopia	2	1-2	2-3	2	2-3	0	0	0	1-2	000	9
0836	EP 76		03C0601059		Ethiopia	3-4	3	3-4	4	1	4	4	4	0	753	2
0837	EP 79		03C0601058		Ethiopia	0	0	0	0	0	0	0	0+4	0	000	9	1
0838	Eremo		03C0601523		India, Bihar	1-2	1-2	3-4	1	1	0-1	1	1-2	3-4	404	7
0839	Erie		03C0601351		United States	3-4	3+1	0+4	1-2	0	0	0	0	0	300	7	2
0840	Erika		03C0602216		Austria	0	3	0	1-2	0	0	0	0	0	200	8
0841	Erkki		03C0602696		Finland	3-4	4	4	4	3	4	3-4	2	0	771	2
0842	Ermak		03C0602770		Russian Federation	3-4	1-2	2	1-2	3-4	1	1-2	0	0	120	7
0843	Erna		03C0601532		Netherlands	2	3-4	0	0-1	0+2	1	0	1+4	0	200	8	2
0844	Ershabet		03C0600810		United States	4	4	3-4	4	3-4	3-4	4	4+1	0	773	1	1
0845	Erustsulje		03C0601127		Norway	4+0	1-2	3+1	1-2	2+4	2	1	1	0	500	7	3
0846	Escort		03C0601989		United Kingdom	3-4	1-2	0	1	0	0	0	0	0	100	8
0847	Escourgeon de Grignon		03C0600274		France	4	4	4+0	4	3-4	4	4	4	2+0	773	1	2
0848	Esme		03C0601642		Soviet Union	4	4	4	4	2	4	3-4	3-4	0	753	2
0849	Espinosa		03C0603060		Austria	0	0	0	0	0	0	0	0	0	000	9
0850	Esta		03C0602215		Austria	2	3-4	0	0	0	0	0	0	0	200	8
0851	Estana		03C0603063		Austria	0+2	0	0	0	0	0	0	0	0	000	9	1
0852	Estate		03C0601353		Egypt	3-4	3-4	3	3-4	2	3	3	2	2	751	3
0853	Estelle		03C0601516		France	0	2	0	0-1	0	0	0	0	0	000	9
0854	Etna Abed		03C0602363		Denmark	0	0	0	0	0	0	0	0	0	000	9
0855	Etu		03C0600747		Finland	2	3-4	3-4	4	2-3	4	3-4	4+2	1	653	3	1
0856	Eunova		03C0602590		Germany	0	0	0	0	0	0	0	0	0	000	9
0857	Eura		03C0600653		Austria	3-4	4	0	3	0	0	0	4	0	312	5
0858	Eura II		03C0600498		Austria	4	4	0	4	3-4	0	0	4	0	332	4
0859	Eureka		03C0601556		United States	1	1-2	1-2	3	3	0-1	0	1-2	3-4	034	6
0860	Europa		03C0601661		Germany	3	2	0	0	0	0	0	0	0	100	8
0861	Europeum		03C0601279		Soviet Union	3-4	3-4	4+0	2	3	3	2+0	2	2	760	4	2
0862	Eva Svalofs		03C0601328		Sweden	3-4	3-4	0	2	0	0	0	1-2	0	300	7
0863	Evelina		03C0603062		Austria	2	1	2	1	0	0	0	0	0	000	9
0864	Evelyn		03C0601754		Germany	4	2-3	2+0	1-2	0	1-2	1-2	1-2	0	100	8	1
0865	Everest		03C0600682		United Kingdom	3-4	2+4	3-4	1-2	1	0	1	1	0	500	7	1
0866	Evita		03C0602428		Austria	0	0	1	0	0	0	0	0	0	000	9
0867	Ewita		03C0602192		Sweden	2	0	0	0-1	0	0	0	0	1-2	000	9
0868	Exadjlan		03C0603123		Cyprus	1	0+2	2	2+0	3-4	0	1-2	0+3	0	020	8	3
0869	Excelle		03C0601698		France	3-4	3	0	1-2	1	0	0	1	0	300	7
0870	Excelsior		03C0603156		United States, Washington	1-2	1-2	2	4	3	1	3-4	1	4	035	5
0871	Exedra		03C0601178		United States	2+4	1-2	1	1-2	3-4	0	4	0	0	021	7	1
0872	Explorer		03C0603028		France	0	4	0	0	3-4	0	0	0	0	220	7
0873	Export Ratborsky		03C0600016	10.18730/1KS9Y7	Czechoslovakia	4	4	4	4	3-4	4	3-4	3-4	0	773	1
0874	Expres		03C0602598		Slovakia	3-4	0+4	0	1-2	0	0	0	0	0	100	8	1
0875	Extra		03C0602612		Austria	0	0	0	0	0	0	0	0	0	000	9
0876	Extract		03C0602514		United Kingdom	0	0	0	0	0	0	0-1	0	0	000	9
0877	Ezer		03C0602745		Slovakia	0	0	0	0	0	0	0	0	0	000	9
0878	Fairfield		03C0600915		Canada	3-4	4	4	2	3-4	4	3	3-4	0	763	2
0879	Fairytale		03C0602919		Denmark	0	1	0	0	1-2	0	0	0	0	000	9
0880	Fakel		03C0601475		Soviet Union	3-4	3-4	4	1	1	3-4	3-4	2	0	741	4
0881	Famin		03C0602484	10.18730/1KSE4Y	Czech Republic	3-4	3	3	1	1	0	0	0	0	700	6
0882	Fanfare		03C0601535		Netherlands	4	4	0	2+0	0+2	0	0	1	0	300	7	2
0883	Fannette		03C0601687		France	3-4	3-4	1	1-2	2	0	1	0-1	1-2	300	7
0884	Farandole		03C0602199		France	0-1	4+0	0	1	0+4	0	0	1	0	200	8	2
0885	Fatran		03C0600099	10.18730/1KSCCB	Czechoslovakia	4	4+0	4	1	0	0	0	0	0	700	6	1
0886	Faun		03C0600092	10.18730/1KSC65	Czechoslovakia	2	1-2	4	0+4	2+4	0+4	0	0	1	400	8	3
0887	Faustina		03C0602704		Germany	0	3-4	0	0	2	0	0	0	1	200	8
0888	Favorit		03C0600091	10.18730/1KSC54	Czechoslovakia	3	4	0	3	1	0+2	0	4+1	0	312	5	2
0889	Feebar		03C0601679		United States	3	4	4	4	1	4	4	4	1	753	2
0890	Fehlgerste (H 1189)		03C0601804		Ethiopia	1+3	0+2	1+4	1	3+0	1	0	1+3	0	020	8	5
0891	Felda		03C0600633		Germany	4+0	4+2	0	0	0	0	0	0	0	300	7	2
0892	Feldsberger Braungerste		03C0600535		Germany	3-4	4	4	3-4	3-4	3-4	4	4	0	773	1
0893	Felicie		03C0602198		France	2+4	0	0	0-1	1	0	0	0	0-1	000	9	1
0894	Felicitas		03C0602706		Germany	0	0	0	0	0	0	0	0	0	000	9
0895	Femina		03C0601426		German Democratic Republic	1	0	0-1	0	1	0	0	0	0	000	9
0896	Fergus		03C0601075		Canada	3-4	3-4	0	1-2	0	0	0	1-2	0	300	7
0897	Fertoedi C 4		03C0600416		Hungary	3-4	4	0	1-2	4+0	0	0+4	4	0	322	5	2
0898	Fertoedi D 12-55		03C0603138		Hungary	3-4	4	3-4	4	2	4	4	1+3	0	751	3	1
0899	Festa		03C0600654		Germany	3-4	2+4	0+4	0	0+4	0+4	0	0+4	0	100	8	5
0900	Fielside		03C0600858		United Kingdom	3	4+2	3-4	3-4	3	3-4	4+2	3	0	773	1	2
0901	Filippa		03C0602415		Sweden	0	0	0	0	0-1	0	0	0	0	000	9
0902	Fink		03C0602221		Germany	3	2	0	1	0	0	0	0-1	0	100	8
0903	Firecrest		03C0601405		United Kingdom	1-2	2	3+1	1-2	0+3	0	0	0	0	400	8	2
0904	Firlbecks III		03C0600567		Germany	3-4	4	3-4	4+2	3-4	3-4	3-4	3-4	0	773	1	1
0905	Firlbecks Urte		03C0601085		Germany	3-4	3-4	0	4	0	0	0	3-4	0	312	5
0906	Fischers Eirchenblatter III		03C0600586		Germany	3-4	3-4	3+0	4	2	3-4	4+0	0	0	751	3	2
0907	Fitis		03C0600424		Germany	4	3-4	4+0	3-4	1	1	0-1	3	0	712	4	1
0908	Fitzerald		03C0602951		Australia	3-4	4	1-2	3-4	3-4	1	1-2	3-4	0	332	4
0909	Flandria		03C0602690		Austria	0	0	0	0	0	0	0	0	0	000	9
0910	Flare		03C0601502		United Kingdom	3	0	0	2	0	0-1	0	0-1	0	100	8
0911	Flavina		03C0601265		Sweden	4	4	2	2	3-4	1	1	1	2+0	320	6	1
0912	Fleet		03C0602304		United Kingdom	0	2	0+3	0	1	0-1	0	0	1	000	9	1
0913	Fleche		03C0601013		United States	2	1-2	0	1	3-4	0	2	0	0	020	8
0914	Flika		03C0602009		France	0	0	0	0	0	0	0	0	0	000	9
0915	Florida 102		03C0600684		United States	0	4	0	0-1	2	0	0	0	2	200	8
0916	Florina		03C0601985		Austria	2+0	0	0	0	0	0	0	0	4	004	8	1
0917	Flute		03C0601990		United Kingdom	0	4	0	0	0	0	0	0	1	200	8
0918	Flyer		03C0602081		Netherlands	3-4	3-4	0	4	1	0	0	1	4+0	314	5	1
0919	Foma		03C0600733		Sweden	1-2	4	3-4	3-4	3-4	4	3	3-4	1-2	673	2
0920	Fongtien		03C0601224		China	1	1	4	0	2	0-1	1-2	0	0	400	8
0921	Ford		03C0600873		Canada	3-4	4	4	4	3-4	4+2	4	3-4	4+0	777	0	2
0922	Forensic		03C0602931		United Kingdom	0	3-4	0	0	2-3	0	0	0	0	200	8
0923	Forester		03C0602348		United Kingdom	0	0	0	0	0	0	0	0	0	000	9
0924	Forman		03C0603182		Germany	0	0	0	0	0	0	0	0	0	000	9
0925	Formula		03C0602209		Sweden	2	3-4	1	1-2	1-2	0	1	1	0	200	8
0926	Forrest		03C0602071		Australia	3-4	4	4	4	3-4	3-4	4	3-4	4	777	0
0927	Forrajera de Juvierus		03C0601684		United States	3-4	4	4	4	0	4	4	3-4	0-1	753	2
0928	Forum		03C0602369	10.18730/1KSDVN	Czech Republic	0	0	0	0	0	0	0	0	0	000	9
0929	Foster		03C0602462		United States	2	4	4	4	3	3-4	2	4	2	672	3
0930	Fox		03C0601694		United States	3-4	3-4	3-4	3-4	4	3-4	3-4	4	4	777	0
0931	FP 68		03C0601441		Italy	2	3-4	0	3	0	0	0	2	0	210	7
0932	FP 235		03C0601439		Italy	2	2	4	3-4	1	2	1	0	0	410	7
0933	Francette		03C0601330		Netherlands	3	3-4	0	1-2	3	1	0-1	0	1-2	320	6
0934	Francin		03C0603105	10.18730/1KSETF	Czech Republic	2	0+4	0	0-1	0+2	0	0	0	0	000	9	2
0935	Francks Pfalzer		03C0600612		Austria	0	0	4	1+4	3+1	4	4	2+4	0+3	461	5	4
0936	Franken Mullers		03C0600528		Germany	3-4	4	4+1	0	0+3	4	4+0	4	1	743	3	3
0937	Franken II Mullers		03C0600595		Germany	4+1	4+1	4	4+2	4+0	4+0	4+0	2	0	771	2	6
0938	Frankengerste Breuns		03C0600698		Germany	4	4	4	3	3	4	4	3	0	773	1
0939	Frankengerste III Breuns		03C0600647		Germany	3-4	3-4	3-4	3-4	3-4	3-4	3-4	3	0	773	1
0940	Frankengold		03C0601605		Germany	3-4	3-4	0	1	0	0	0	0	0	300	7
0941	Franklin		03C0602466		Australia	3-4	4	1-2	3-4	3+1	2+0	0	3-4	0	332	4	2
0942	Frankonia Muellers		03C0600676		Germany	2	1-2	4	3	3	1-2	1-2	2	0	430	6
0943	Franks Hohenloher		03C0600524		Austria	4	4	4+2	4	3-4	4	4	4	4+0	777	0	2
0944	Free Gold		03C0600906		United Kingdom	3-4	3-4	3-4	3-4	3-4	4	3-4	3	0	773	1
0945	Freya		03C0600502		Germany	4	4	4+0	1-2	3+1	4	4+0	4	0+4	763	2	4
0946	Freya x Jerusalem 7-14		03C0601529		unknown	2	2	0	2	1-2	0	0	0	0	000	9
0947	Frida		03C0600914		Sweden	4	4	0+4	2	0	0	0	2+4	0	300	7	2
0948	Frontier		03C0602493		Canada	1-2	1-2	2	2	4	2	4	4	0	023	6
0949	Fruehe Starmheimer		03C0600559		Germany	4	4	4	4	4+0	4	3-4	2	0	771	2	1
0950	Fruehe Zaja Loosdorfers		03C0600546		Austria	4	4	4+1	4+2	4+1	4+0	4+0	3-4	0+3	773	1	6
0951	Fruhwirths Fruehe Goldthorpe		03C0600602		United Kingdom	4+2	3-4	4	3-4	2	3-4	2	2+4	1	750	4	2
0952	Fu Zuj		03C0600976		Japan	3-4	3-4	4	4	3-4	4	3-4	3+0	0	773	1	1
0953	Fuchs Pfalzer		03C0600540		Germany	2	2	4	1	3-4	3-4	4	4	1	463	4
0954	Fuchs St. II		03C0603139		Germany	3-4	3-4	3-4	3-4	2	4+1	3	2	1	751	3	1
0955	Fuji Nijo		03C0601249		Japan	1	2+0	4	1-2	2	4	3-4	4	1	443	5	1
0956	Funza		03C0601017		Colombia	3-4	3-4	3-4	4+1	3	4	1-2	3-4	0	772	2	1
0957	G 18		03C0600107		Czechoslovakia	0	0	4+2	0	3	0	0	0	2+0	420	7	2
0958	Gabi Loosdorfers		03C0600547		Austria	3-4	2+4	3-4	1+3	3+1	4+2	3-4	0+3	0	561	4	5
0959	Gaidner		03C0602739		Australia	2	4	0	3	2	0	0	3	0	212	6
0960	Galan		03C0602267	10.18730/1KSDNF	Czechoslovakia	0	0	4	0	1	0	0	0	0	400	8
0961	Galant		03C0601388		Denmark	3-4	4	1	1	0	0	0	1	0	300	7
0962	Galaxy		03C0602950		Australia	0	0	0	0	0	0	0	0	0	000	9
0963	Galina		03C0600444		German Democratic Republic	3-4	2+4	0	0-1	0	0	0	0+4	0	100	8	2
0964	Galleon		03C0601198		Australia	1	1-2	1-2	1	2	3-4	3-4	1	1	041	7
0965	Galore		03C0600845		Canada	1+4	1-2	1-2	4	3	2	2+0	1	1+3	030	7	3
0966	Galt		03C0600336		Canada	4	3-4	3-4	4	3-4	3-4	4	3	0-1	773	1
0967	Garant		03C0602421		Slovakia	1-2	2	0	0	2	0	0	0	2	000	9
0968	Garner		03C0602932		United Kingdom	0	0	0	0	0	0	0	0	0	000	9
0969	Garstons Brewers		03C0600902		United States	1	1	4	1	3-4	4	4	3-4	0	463	4
0970	Garyn		03C0600319		Soviet Union	3-4	3+0	0	1	0	0	0	1	0	300	7	1
0971	Gascinec		03C0602271		Soviet Union	0+4	0	0	0	0	0	0	0	0	000	9	1
0972	Gassel		03C0600713		Sweden	2+4	4	4	4+0	2	4+2	2+4	2	0	650	5	4
0973	Gaterslebener Mutante 501		03C0601149		Germany	3-4	3	0	0	1-2	0	0	0	0	300	7
0974	Gateway		03C0600874		Canada	3-4	3-4	3-4	4	3-4	4	4	3-4	4+2	777	0	1
0975	Gateway 63		03C0602495		Canada	4+0	3-4	4+0	3	3-4	4	3	3-4	3-4	777	0	2
0976	Gaumeswille		03C0601675		United States	4	4	3-4	4	3-4	3-4	3-4	4	0	773	1
0977	Gavotte		03C0602104		France	1-2	3-4	0	0-1	0	0	0	0	0	200	8
0978	GAW 103-2		03C0603085		Ethiopia	4	4	4	4	1	4+2	4	3-4	0	753	2	1
0979	Gazelle		03C0600618		Netherlands	4	4	4	3-4	3	3-4	3-4	3-4	1	773	1
0980	Gengel		03C0603112	10.18730/1KSEWH	Czechoslovakia	3-4	3-4	4	3-4	3-4	4	3-4	4	3-4	777	0
0981	Georgie		03C0601370		United Kingdom	4	3-4	0	4	0	0	0	1-2	0	310	6
0982	Gerka		03C0600232		German Democratic Republic	3	1-2	0	0	0-1	0	0	0	0	100	8
0983	Gerkra		03C0600337		Netherlands	3-4	4+2	0	1+4	0	0	0	1	0	300	7	2
0984	Gerlinde		03C0601748		German Democratic Republic	3-4	3	0	2	0+2	0	0	0	0	300	7	1
0985	Germina		03C0602707		Germany	0	0	3-4	0	0	0	0	0	0	400	8
0986	Gesine		03C0603128		Germany	0	0	0	0	0	0	0	0	0	000	9
0987	Ghen-Yang		03C0602594		Japan	3	4	4	4	3-4	4	4	4	4+2	777	0	1
0988	Gilbert		03C0602472		Australia	2	3-4	0	2	0	0	0	1-2	0	200	8
0989	Gimpel		03C0601539		Germany	3-4	4+2	3-4	1	0	4+0	0+3	1	0+2	740	5	4
0990	Gitane		03C0601422		United Kingdom	3-4	3-4	0	3-4	1	0	0	2	0	310	6
0991	Gitte		03C0601385		Germany	0	3-4	0	0	1	0	0	0	0	200	7
0992	Giza 68		03C0602492		Egypt	4+0	1	3+1	3	1-2	1	1	1	1	510	6	2
0993	Glacker		03C0600658		United States	0+3	3-4	0	2	1+3	0	0	3	0	202	7	2
0994	Gladys		03C0602936		Netherlands	0	0	0	0	0	0	0	0	0	000	9
0995	Glenn		03C0601750		United States	4	4	4	4	3-4	4	4	4	2	773	1
0996	Globe		03C0601044		United States	3-4	4	0	2-3	1-2	0+4	0+2	2	0	300	7	2
0997	Goblin		03C0600571		United Kingdom	2	3-4	0	1	1-2	0	0	0	0	200	8
0998	Goedoeloei 26		03C0601115		Hungary	3	3	0	3	3+0	0	0	3	0	332	4	1
0999	Goedoeloei 52		03C0600394		Hungary	4	4	4	4	4	4	3-4	4	0	773	1
1000	Goelette		03C0602022		France	0	0	0	0	0	0	0	0	0	000	9
1001	GOH 1527		03C0600114		Poland	3-4	4	0	1+4	1-2	0	0-1	0-1	0-1	300	7	1
1002	Goland		03C0600323		Soviet Union	3-4	0	0	1	1	0	0	0-1	0	100	8
1003	Gold		03C0601358		Sweden, Malmohus	3-4	4	4	4	3-4	4	4	3-4	0	773	1
1004	Golden Archer		03C0600665		United Kingdom	4	3-4	4	4	3-4	4	4	2	2	771	2
1005	Golden Melone		03C0600661		United Kingdom	3-4	3-4	3-4	3-4	2	3-4	2	3-4	0	752	3
1006	Golden Svalofs		03C0600711		Sweden	3-4	4	4	4	2	4	4	2	0	751	3
1007	Goldfoil		03C0601015		United States	3-4	4	0	4	3	0	0	4+2	0	332	4	1
1008	Goldie		03C0602356		Sweden	3-4	0	0	0	0	0	0	0	3	104	7
1009	Goldkorn 91 Svalofs		03C0600723		Sweden	3-4	4	4	4	3-4	4	4	3-4	0	773	1
1010	Goldspear		03C0601608		United Kingdom	3-4	2	0	0	3	0-1	0	0	0	120	7
1011	Golf		03C0600930		United Kingdom	2	3	0	3-4	0	0	0	1	0	210	7
1012	Golfield		03C0601252		United Kingdom	4	4	0	1	1-2	0-1	0	1	0-1	300	7
1013	Golozernyj 1		03C0601542		Soviet Union	3-4	4	4	4	3-4	4	4	2	0	771	2
1014	Gonar		03C0602270		Soviet Union	0	0	0	1-2	0	0	0	1	1-2	000	9
1015	Gondar		03C0601513		Ethiopia	4	4	0	0	0	0	1	0-1	0	300	7
1016	Gopal		03C0600967		India	1	1	1-2	0-1	1	0	1	0	0	000	9
1017	Gorak Arpa		03C0601980		Turkey	1+4	1+4	4+2	3	1	4	3-4	4+2	0	453	4	4
1018	Gorm		03C0602003		Denmark	2-3	1-2	3	3	2	1	1-2	0	0	410	7
1019	Gospic		03C0602025		Yugoslavia	3	4	3-4	4	3+1	4+0	3+0	0	4	775	1	3
1020	Gou Vej Ba		03C0600980		unknown	4	4	4	4	3-4	4	3-4	4	3-4	777	0
1021	Goudgerst		03C0600752		Sweden	3-4	2+4	4+1	2	1	3+0	3	4+2	0	543	4	4
1022	Grace		03C0602900		Germany	0	4	0	0	3-4	0	0	2	0	220	7
1023	Graigs Triumph		03C0600903		unknown	3-4	3-4	4	3-4	3	4	4+2	3-4	0	773	1	1
1024	Granat		03C0602485	10.18730/1KSE5Z	Czech Republic	0	0	1	0	1	0	0	0	0	000	9
1025	Granat 1		03C0600570		United States	3	3	2	2	4	2	1-2	1-2	0	320	6
1026	Grand Ferrari		03C0602079		Netherlands	3-4	0+2	0	0	0	0	0	0	3+0	104	7	2
1027	Grand Matra		03C0602078		Netherlands	1-2	4	0	0	0	0	0	0	0	200	8
1028	Grand Prix		03C0601419		Netherlands	4+0	0	0	0	0	0	0	0	0	100	8	1
1029	Grand Romeo		03C0602080		Netherlands	0	0	0	0	0	0	0	0	0	000	9
1030	Grande		03C0601007		United States	4+0	3	3	4	3-4	3	3-4	2+0	0	771	2	2
1031	Granifen		03C0602231		Chile	4	4	4	4	3	4	4	4	0	773	1
1032	Grannenlose 2 ZLG Nackt		03C0601037		German Democratic Republic	0	0	0	0	0	0	0	0	0	000	9
1033	Gregor		03C0601664		France	4+2	3	4	3	3	4	3-4	3	1	773	1	1
1034	Griar		03C0601663		Norway	3-4	4	4	4	4+2	4	4	4	0	773	1	1
1035	Grimmett		03C0601186		Australia	3-4	3-4	0	3-4	1	0	0	1	0	310	6
1036	Grindor		03C0602097		France	1	1	1	0-1	0-1	1	0-1	1	0	000	9
1037	Grit		03C0601480		German Democratic Republic	3-4	3-4	0	4+0	3+0	1	0	4+0	0	332	4	3
1038	Grosso		03C0602133		Netherlands	0	1	0	0	0	0	0	0-1	0	000	9
1039	Grusader		03C0601176		United Kingdom	1-2	2	0	1-2	0	0	0	0	0	000	9
1040	Grusevskij		03C0600229		Soviet Union	4	4	4	4	3-4	4	4	4	2	773	1
1041	Gryf		03C0600491		Poland	3-4	4	0	1-2	1	0	0	3-4	0	302	6
1042	GSHO 1418		03C0603175		United States	4	4	4	4	3	4	3-4	4	0	773	1
1043	GSHO 1930 Liguleless		03C0603188		United States	3-4	3-4	3-4	4	3	4	4	4	3-4	777	0
1044	Gula Abed		03C0601660		Denmark	3-4	3-4	0	1	0	0	0	0	0	300	7
1045	Gunhild		03C0601703		Germany	0	3-4	0	0	2	0	0	0	0	200	8
1046	Gulemation		03C0600815		United States	2+4	3+0	3	0+3	1+3	3	2-3	2+4	0	640	6	5
1047	Gunilla		03C0601159		Sweden	3	3-4	4	4	1-2	2	3-4	2	0	711	4
1048	Gunnar		03C0602149		Sweden	1-2	3-4	1	1	2	1	1	0	0	200	8
1049	Gusar		03C0601367		Soviet Union	1	1-2	1	1	2	1	1	1	1	000	9
1050	H 94		03C0601911		Ethiopia	3	4	3	3-4	3	4+2	4	4+2	3-4	777	0	2
1051	H 176		03C0600108		Czechoslovakia	0+4	4+0	0	0	0+3	0	0	0	0	200	8	3
1052	H 1188		03C0601870		Ethiopia	0+3	2	0	3-4	0	0	0	3+1	0	012	7	2
1053	H 2165		03C0601798		Ethiopia	1-2	2+4	4+2	1-2	0+4	3-4	4+2	3-4	2	443	5	4
1054	H 2167		03C0601807		Ethiopia	3-4	3-4	0	4	3	0	0	4+0	0	332	4	1
1055	H 2172		03C0601839		Ethiopia	3	2	3-4	3	1	3	4	2	0	551	4
1056	H 2173		03C0601833		Ethiopia	2-3	3-4	3-4	4	0+3	3-4	3-4	1	0	651	4	1
1057	H 2176		03C0601847		Ethiopia	0	0+4	0+3	0	0+3	0	0	0+3	0	000	9	4
1058	H 2177		03C0601800		Ethiopia	4+2	4	4	2	4	4	3-4	3-4	2	763	2	1
1059	H 2178		03C0601584		United States	1-2	2+0	0	1	3	0	2	0	1	020	8	1
1060	H 2186		03C0601881		Ethiopia	0	0	0	0	0	0	0	0	0	000	9
1061	H 2193		03C0601784		Ethiopia	0	0	0	0	0	0	0	0	0	000	9
1062	H 2196		03C0601788		Ethiopia	0	0	0	1	0	0	0	0	0	000	9
1063	H 2201		03C0601785		Ethiopia	2	0	1-2	2+0	2	3	0+3	0	2	040	8	2
1064	H 2216		03C0601791		Ethiopia	0+4	0+2	0+2	4	1	0+4	0	0	0	010	8	4
1065	H 2221		03C0601853		Ethiopia	2	2	2	1-2	0	3	3+0	0	0	041	7	1
1066	H 2234		03C0601812		Ethiopia	3-4	4	4	3-4	4+2	4	4	4	4+0	777	0	2
1067	H 2473		03C0601782		Ethiopia	4	3-4	4	4	3-4	4	4	3-4	3-4	777	0
1068	Hadaka Mugi - Russia		03C0602805		Japan	0	1	0	0-1	1-2	0-1	0	0-1	1-2	000	9
1069	Hadm.8286/66		03C0601355		German Democratic Republic	3-4	4+2	0	2	2+0	0	0	1	0	300	7	2
1070	Hafnia		03C0600735		Denmark	3-4	3	3-4	4	2	4	3	2	0	751	3
1071	Haisa		03C0600522		Germany	4	4	4+0	4	1	0+4	0	1+4	2+0	710	5	4
1072	Haisa II Heines		03C0600670		Germany	4	4	4	4	4+2	4+0	4+2	3+0	0+2	773	1	5
1073	Halikko		03C0601716		Finland	2	3	2	3	2	4+2	1-2	2	1	250	6	1
1074	Halla (Danubi)		03C0602436		Germany	0	2+4	0+3	0	2	0	0	0	0	000	9	2
1075	Hami		03C0602224		German Democratic Republic	2+0	3	0	1	0-1	0	0	0	0	200	8	1
1076	Han Hadaka		03C0602826		Japan	1	1	0	1	3-4	3-4	0	0-1	4	064	6
1077	Hana II		03C0600088	10.18730/1KSC21	Czechoslovakia	4	3-4	4	4	3-4	3-4	4	4	0	773	1
1078	Hanacky Export		03C0600027	10.18730/1KSA8H	Czechoslovakia	4	4	4	4	4	4	4	4	0	773	1
1079	Hanacky Moravan		03C0600028	10.18730/1KSA9J	Czechoslovakia	4	4	4	2	2	4	4	4	0	743	3
1080	Hanacky Starovesky		03C0600031	10.18730/1KSACN	Czechoslovakia	4	4	4	3	3-4	4	4	4	0	773	1
1081	Hanka		03C0602522		Germany	3-4	0+3	3+0	1	0	0	0	0	0	500	7	2
1082	Hankkija 673		03C0601696		Finland	3-4	0+4	3	3	2	3-4	3-4	2	1	551	4	1
1083	Hanna Gambrinus Ryxa		03C0600616		Netherlands	3-4	4	4	4	2	4	3-4	2	0	751	3
1084	Hanna Heines		03C0600534		Germany	3-4	3-4	2	3-4	1	3-4	3-4	1	0	351	4
1085	Hanna Hildebrand		03C0600603		Germany	3-4	3-4	4	3-4	3	4	3-4	3-4	0	773	1
1086	Hanna Kleszczowski		03C0600302		Poland	4+2	3-4	4	4	2+4	3-4	3-4	3	1	753	2	2
1087	Hanna Loosdorfer		03C0600220		Austria	3-4	4	4	4+2	3-4	3-4	3-4	2+4	3-4	775	1	2
1088	Hanna Mettes		03C0600555		Germany	3-4	4	4	4	3	4	4	3	0	773	1
1089	Hanna Muci		03C0601455		unknown	0	0	0	0	0	0	0	0	1-2	000	9
1090	Hanna/Borzymowicki		03C0600324		Poland	4	4	3-4	4+1	3+1	4	3	4+2	3-4	777	0	3
1091	Hannchen 1109		03C0600804		Sweden	3-4	4	4+1	3-4	2	4+0	3	3	0	753	2	2
1092	Hansens 449		03C0600611		German Democratic Republic	4+0	4	4+0	4+0	3	4+0	3	3-4	2+0	773	1	5
1093	Harington		03C0602751		Canada	2	3-4	0	2+4	0	0	0	3+1	0	202	7	2
1094	Harlan		03C0600875		United States	4+0	3-4	4	4	3-4	4	4+2	4	1	773	1	2
1095	Harland		03C0600904		United States	3-4	3-4	4	4	3-4	3-4	3-4	4	0	773	1
1096	Harpoon		03C0601743		United Kingdom	3-4	2+0	3+0	0	0	0	0	0	0	500	7	2
1097	Harriman		03C0603194		United States	0	3-4	0	0	3	0	0	0	0	220	7
1098	Harrington		03C0600869		Canada	3-4	3+0	0	1+3	1-2	0	0	2+4	0	300	7	3
1099	Harriot		03C0602667		Germany	0	2	0	0	1	0	0	0	0	000	9
1100	Harry		03C0601652		Sweden	2	0	0	0	0	0	0	0	0	000	9
1101	Hatakaze		03C0601324		Japan	4+1	4+0	4	4+1	0	4+0	4	4+0	0	753	2	5
1102	Haruna Nijo		03C0602168		Japan	3	3-4	3-4	3	3	3	2	4	1	772	2
1103	Hassan		03C0600536		Netherlands	4	4	0-1	1	2-3	1	1	0	0	300	7
1104	Hatvani 1108		03C0600354		Hungary	4	3-4	3-4	0	0	3	3-4	0	0	741	4
1105	Hart		03C0602282		United Kingdom	0	0	0	0	0	0	0	0	0	000	9
1106	Hatvani		03C0600392		Hungary	4	4	4	4	3-4	4	4	3-4	2	773	1
1107	Hatvani 41/21		03C0600373		Hungary	4	4	4	3-4	3-4	4	4	3-4	0	773	1
1108	Hatvani 129		03C0600408		Hungary	3-4	4+2	4	3-4	3	3	4	3-4	1	773	1	1
1109	Hatvani 308		03C0600353		Hungary	4	4	4+0	4	3-4	4	4+0	4	3+0	777	0	3
1110	Hatvani 445		03C0600362		Hungary	3-4	4	4	4	3-4	4	4	4	0	773	1
1111	Hatvani 4308		03C0600381		Hungary	4	4	4	4	3+0	4	4	2+4	1-2	771	2	2
1112	Havanna		03C0602632		Germany	0	3+0	0	0	1-2	0	0	0	1	200	8	1
1113	Havila		03C0601344		Netherlands	2	1-2	0	2	1	0	0	1	0	000	9
1114	Haybet		03C0603119		United States, Montana	2	3-4	3	4	1-2	3-4	0	1	0	650	5
1115	HB 803		03C0602604		Canada	3-4	3-4	4+2	3-4	3	4	3-4	4	0	773	1	1
1116	HE 4809		03C0602250		Czechoslovakia	0	0	3-4	0	1	0	0	0	0	400	8
1117	HE 4886		03C0602246		Czechoslovakia	0	0	1	0	1	0	0	0	0	000	9
1118	Heartland		03C0602006		Canada	4	4	4	4	4	4	3-4	3	0+4	773	1	1
1119	Hector		03C0601235		Canada	3	4	4	4	3-4	4	4	3	0	773	1
1120	Heda		03C0601970		Argentina	3-4	4	4+1	2+4	2	4+0	0+3	0+3	1	740	5	5
1121	Heges Libelle		03C0601715		Germany	0	0	0	0	0	0	0	0	0	000	9
1122	Heidemavie		03C0601129		Germany	2+4	1-2	3-4	2	3-4	1-2	1	1	0	420	7	1
1123	Heimdal Svalofs		03C0600728		Sweden	3-4	4	4	4	1	4	4	1	1-2	751	3
1124	Heimkehr M/S		03C0601040		Denmark	2-3	0	0	0	3	1-2	0	0	1-2	020	8
1125	Heine 4808		03C0601307		Germany	4	3	0+4	4	0+3	0+4	3	2	0	311	5	3
1126	Heine 8286/66		03C0601308		Germany	4	0+4	0	1-2	3-4	0+2	0	1-2	0	120	7	2
1127	Heines Hana		03C0600250		Germany	4	4+2	3-4	3-4	4+2	4	4	4	2	773	1	2
1128	Heines Standart		03C0600581		Germany	3	3-4	4	4	3	3-4	4	1-2	0	771	2
1129	Heiwa Hadaka		03C0602827		Japan	0	0	0	1	3-4	3-4	1-2	0-1	1-2	060	7
1130	Helena		03C0601718		Netherlands	3-4	3-4	0	0	0	0	0	0	0	300	7
1131	Helgason		03C0602648		Canada	3-4	4	4	4	3	4	4	3-4	0	773	1
1132	Helios		03C0600216		Soviet Union	1	1	1	1	1-2	1	0-1	1	1	000	9
1133	Helium		03C0602640		Denmark	0	0	0	0	0	0	0	0	0	000	9
1134	Hellas		03C0600496		Sweden	4	3-4	4+2	3-4	3	4	4	0	0	771	2	1
1135	Helmi		03C0601711		Finland	3-4	4	4	4	2	3-4	3-4	3-4	1	753	2
1136	Hembar		03C0601140		United States	0	0	0	0	3-4	0	0-1	0	0-1	020	8
1137	Hemma		03C0600660		Austria	2+4	2	0	2+4	0	0-1	0	1-2	0	000	9	2
1138	Hendrix		03C0602665		Germany	0	0	2+4	0	0	0	0	0	0	000	9	1
1139	Henley		03C0602777		France	0	0	0	0	0	0	0	0	0-1	000	9
1140	Hennersdorfer K 64		03C0600613		Germany	3-4	3-4	4	4	3	3-4	4+2	2	0	771	2	1
1141	Henni		03C0602431		Germany	0	4	0	0	3	0	0	0	0	220	7
1142	Henrike		03C0602850		Germany	0	3-4	0	0	0	0	0	0	0	200	8
1143	Heran		03C0602184	10.18730/1KSDHB	Czechoslovakia	0	0	4	0	0	0	0	0	0	400	8
1144	Heriot		03C0601414		United Kingdom	3-4	2	0	3-4	2+0	0	0	0	0	110	7	1
1145	Herse		03C0600749		Norway	4	4	4	4	3-4	4	4	4	4	777	0
1146	Herta Weibulls		03C0600761		Sweden	2	3	4+2	2	3	4	2+4	2	0	660	5	2
1147	Herzo		03C0601704		Germany	3	3	0	0	1	0	0	0	0	300	7
1148	Hes 110 Hindukusch		03C0601446		India	4	4	3	4	3+0	4+1	4	4+2	1	773	1	3
1149	Heterolepsis K 65		03C0600910		unknown	2	1-2	1-2	2+0	3-4	1	4	1-2	1	021	7	1
1150	Hevesi		03C0600372		Hungary	1-2	2	1	4+2	0	1	1	1	0-1	010	8	1
1151	Hietpas 5		03C0602042		United States	3-4	4	3-4	4	3-4	4	3+0	2	0+2	771	2	2
1152	Higashi		03C0601557		United States	1-2	2	4+2	3+0	3	4+0	2	2	3-4	474	4	3
1153	High Lysine 1 (GSHO 1784)		03C0603071		Sweden	4	4	4	4	4	3-4	4	3	3-4	777	0
1154	High Lysine 1 (GSHO 2115)		03C0603072		Sweden	4	4	4	4	3-4	4	4	3-4	4	777	0
1155	High Lysine 3		03C0603074		Denmark	3-4	3-4	1	1	3+1	0	1	0	0	320	6	1
1156	High Lysine 3 (GSHO 2096)		03C0603075		Denmark	3-4	4	4	4	3	4	3-4	2	0	771	2
1157	High Lysine 4		03C0603073		Denmark	3-4	3-4	4	4	1-2	4	3-4	2	0	751	3
1158	High Lysine 6		03C0603077		Denmark	3-4	4	4	4	3	4	3-4	2	0	771	2
1159	High Lysine 6 (GSHO 2077)		03C0603078		Denmark	3-4	4	4	4	3-4	4	3-4	3-4	4	777	0
1160	Hiland		03C0601170		United States	2	2	0	1-2	0	0	0	1-2	0	000	9
1161	Hilde		03C0601047		Germany	3-4	4	0	2	1-2	0-1	0	3	0	302	6
1162	Hind		03C0602476		United Kingdom	0	0	0	0	0	0	0	0	0	000	9
1163	Hindukusch 1935/36		03C0600417		Soviet Union	4	4	4	4	3	3-4	4	4	2	773	1
1164	Hispont		03C0601362		Germany	3-4	4	0-1	0	2	0	0	0-1	0	300	7
1165	Hodoninsky Kvas		03C0600029	10.18730/1KSAAK	Czechoslovakia	3-4	4	4	4	3	4	4	3-4	0	773	1
1166	Hodoninsky Var		03C0600034	10.18730/1KSAFR	Czechoslovakia	3	3-4	4	4	2	4	3-4	4+0	0	753	2	1
1167	Hohenfinower		03C0600508		Germany	3+1	3-4	3-4	4	0-1	4	4	1-2	0	751	3	1
1168	Hokuto 1 (Mashu Mugi)		03C0601976		Japan	2	1-2	1-2	2	3-4	2	4	4	0	023	6
1169	Hokuto 2		03C0601977		Japan	3-4	3-4	3-4	3	3	3-4	3-4	4	0	773	1
1170	HOR 1		03C0602989		Nepal	1-2	3	2	4	2	3-4	4	3-4	4	257	3
1171	HOR 2		03C0602990		Nepal	2	4+0	3-4	4	2+4	3-4	4	2	4	655	3	2
1172	HOR 3		03C0602991		Nepal	3-4	3	3	4	3	4	3	4	3-4	777	0
1173	HOR 4		03C0602992		Nepal	2	1-2	4	4	3	1-2	3-4	1	4	435	4
1174	HOR 5		03C0602993		Nepal	1-2	1	3+1	2	3	0-1	2	1	4	424	6	1
1175	HOR 6		03C0602994		Nepal	3	1	0	1-2	3	3-4	1	0	3-4	164	5
1176	HOR 7		03C0602995		Nepal	1	1-2	3-4	4	3-4	0-1	4	1	3-4	435	4
1177	HOR 8		03C0602996		Nepal	2	3-4	3-4	4	3-4	3-4	4	1	4	675	2
1178	HOR 9		03C0602997		Nepal	1-2	1	4	4	3-4	1-2	4	1-2	4	435	4
1179	HOR 10		03C0602998		Nepal	1	1-2	3-4	4+0	3-4	1+4	2	2	4	434	5	2
1180	HOR 11		03C0602999		Nepal	1	0+4	4	4	3-4	1	2+4	1-2	3-4	434	5	2
1181	HOR 12		03C0603000		Nepal	0	1-2	3-4	3+0	1-2	1-2	3	3	4	417	4	1
1182	HOR 13		03C0603001		Nepal	0	1-2	3-4	1-2	3	1-2	2	2	3-4	424	6
1183	HOR 14		03C0603002		Nepal	1-2	1	4+1	4+0	4	1	4+2	0	4	435	4	3
1184	HOR 15		03C0603003		Nepal	1-2	0	2+4	1-2	2	1-2	1-2	1-2	3-4	004	8	1
1185	HOR 16		03C0603004		Nepal	3-4	3-4	3-4	4	3-4	3-4	4	3	4	777	0
1186	HOR 17		03C0603005		Nepal	1-2	1	1-2	3-4	2	3	2	1	3-4	054	6
1187	HOR 18		03C0603006		Nepal	1	1	2	3-4	4	0	3	1	4	035	5
1188	HOR 19		03C0603007		Nepal	1	2	4	2	3-4	1-2	3-4	1	4	425	5
1189	HOR 20		03C0603008		Nepal	3-4	4	3-4	3-4	3-4	4	4	3	4	777	0
1190	HOR 21		03C0603009		Nepal	1	1	2	2	3-4	0	3	1	4	025	6
1191	HOR 22		03C0603010		Nepal	0+2	1	4+1	3-4	3-4	1-2	3-4	1	4	435	4	2
1192	HOR 23		03C0603011		Nepal	1-2	1+4	2	4	3-4	2	4+2	2	4	035	5	2
1193	HOR 24		03C0603012		Nepal	1-2	1	1-2	2	3	1	2	1	4	024	6
1194	HOR 7385		03C0603113	10.18730/1KSEXJ	Czechoslovakia	3-4	4+2	3	3	3	3-4	3+0	3	2	773	1	2
1195	HOR 7387		03C0603114	10.18730/1KSEYK	Czechoslovakia	4+1	4+1	4+0	4+1	2	3-4	3-4	0	1	751	3	4
1196	HOR Ali Mohamed		03C0602946		Iraq	4	3-4	0+2	1	3-4	1	4	0	0	321	5	1
1197	HOR Bakhsh Abad		03C0602945		Iraq	3-4	4	4	4	3-4	4+0	4	3-4	4	777	0	1
1198	HOR Jak		03C0602947		Iraq	4	3-4	0	1	4+0	1	4+0	0	0	321	5	2
1199	Hora		03C0601545		Germany	3-4	4	1	0-1	1	0	0	0	0	300	7
1200	Horal		03C0600056	10.18730/1KSB59	Czechoslovakia	3	4	4	1-2	0	0	0	1	1	700	6
1201	Hord. 638 Balkan		03C0601436		unknown	3	2	2	2	3-4	1-2	1	0	0	120	7
1202	Hord. 673 Kreta		03C0601488		unknown	3-4	4	3	4	3-4	4	3-4	3	2	773	1
1203	Hord. 679-3		03C0601226		unknown	1	1	2	1	3+0	1-2	1-2	1-2	0	020	8	1
1204	Hord. 680-R		03C0601225		unknown	3+1	2+4	0+4	2+0	3-4	3	2+4	3-4	0+3	162	5	6
1205	Hord. 693 Balkan		03C0601487		unknown	3+0	1-2	1-2	4+2	3	3-4	3-4	1-2	4	175	3	2
1206	Hord. 728 Balkan		03C0601444		unknown	0+2	1	0	1	3	1-2	0	0	2-3	020	8	1
1207	Hord. 1188 01 Reaktion		03C0600179		unknown	2	2	2+4	2	3	2	2	1-2	0	020	8	1
1208	Hord. 1873		03C0601435		Turkey	1	1	1	1	0	0	1	1	0	000	9
1209	Hord. 2007 (Italien)		03C0600187		Italy	3-4	2	2-3	4	3	2-3	4	2	1	131	5
1210	Hord. agriocrithon		03C0601489		unknown	1	1	1-2	1-2	3-4	1-2	1-2	0-1	1-2	020	8
1211	Hord. Balkan 1941-2202		03C0601143		Soviet Union	1	1	1	1	0	1-2	0-1	0	0	000	9
1212	Horicky		03C0600036	10.18730/1KSAHT	Czechoslovakia	4	4	4	4+0	3-4	4	3-4	3-4	0	773	1	1
1213	Hornisse		03C0600370		Germany	4	3-4	0	1	0	0	0	0	0	300	7
1214	Hoshi Masari		03C0600979		Japan	3-4	3-4	3-4	2	1-2	3-4	3-4	3-4	1-2	743	3
1215	Hsin An Tien 1		03C0600452		Taiwan	3-4	0-1	1-2	1	3-4	4	1-2	0	4	164	5
1216	Hudson		03C0601363		United States	3-4	4	4	4	0	4	4	3	0	753	2
1217	Hulda		03C0601102		Sweden	2	0	1	0	0	0	1	0	0	000	9
1218	Hutisko - nudum		03C0601304	10.18730/1KSDC6	Czechoslovakia	4	3	4	4	4	4	3-4	3-4	3-4	777	0
1219	Hydrogen		03C0602638		Denmark	0	0	0+4	0	0	0	0	0	0	000	9	1
1220	I 5		03C0602027		United States	2	2	1-2	1-2	0	0	0	0	0	000	9
1221	Iban		03C0600554		Netherlands	0	0	0	0	0	0	0	0	0	000	9
1222	Ichiwase		03C0600462		Japan	2-3	1-2	2	4	2	2-3	2	1-2	4	014	7
1223	Ida		03C0600329		Sweden	3-4	0	0-1	0	0	0	0	1	0	100	8
1224	Ideal		03C0600823		Germany	4+0	3	0	1-2	0+2	0	1	1	0	300	7	2
1225	Idola		03C0601640		Austria	3-4	3-4	1	0	0	0	0	0	0	300	7
1226	IHS 55 5 26		03C0601569		United States	3	0	0	0	0	0	0	0	0	100	8
1227	II-196		03C0601768		Ethiopia	2+4	2	2+4	2	0	1	0	1-2	0	000	9	2
1228	II-658		03C0601767		Ethiopia	3+0	0+3	0	1-2	2	1-2	0	0	0	100	8	2
1229	Iljineckij 5		03C0600291		Soviet Union	4	4	4	4	3	4	4	3-4	1	773	1
1230	Iljineckij 43		03C0600482		Soviet Union	4	4	4	4	4	4	4	4	1-2	773	1
1231	Ilka		03C0601434		German Democratic Republic	0	0+4	0	0	0	0	0	0	0	000	9	1
1232	Ilmici 24		03C0600398		Hungary	1-2	2	2	3-4	1	3-4	2	1	0	050	7
1233	Imber		03C0600338		United Kingdom	3-4	3	0+4	3-4	0+2	0	0+4	2+4	0-1	310	6	4
1234	Immer		03C0602750		Sweden	0	0	0	0	0	0	0	0	0	000	9
1235	Impala		03C0600477		Germany	3	4+2	0	4+1	0	0	0	2+4	0	310	6	3
1236	Impuls		03C0602499		Soviet Union	1-2	2	1	3-4	1	1+4	1	0-1	1	010	8	1
1237	Imula		03C0602502		Latvia	3	3-4	0+3	3	2+4	2+4	3+0	3	0	313	3	4
1238	Inari		03C0602619		Finland	3-4	4	0	1-2	0	0	0	1-2	0	300	7
1239	India 4355		03C0601227		India	0	1	4	3+1	1	0+2	0	0+2	0	410	7	3
1240	Indian Dwarf		03C0600945		United States	2+0	0-1	0	1	3	4	1	1	4	064	6	1
1241	Indira		03C0601190		Germany	3-4	4	1-2	1-2	2	1	1	1-2	1-2	300	7
1242	Inerme		03C0600814		Austria	3-4	2	3-4	3	2+0	3-4	2+4	2	0	550	5	2
1243	Inga Abed		03C0600664		Denmark	0	0	0	0	0	0	0	0	0	000	9
1244	Ingrid 2		03C0600786		Belgium	4	4	4	4	3-4	4	4	3	0	773	1
1245	Ingrid Svalofs		03C0600722		Sweden	3	3-4	3-4	3-4	3+0	3-4	2	1-2	0	770	3	1
1246	Ingrid Weibulls		03C0600734		Sweden	2	2	3-4	3-4	2-3	3-4	3+0	2+4	0	451	5	2
1247	Inis Ackermanns		03C0601369		Germany	3-4	2+4	4+2	3-4	3	1-2	1-2	1	0	530	5	2
1248	Irania		03C0601332		Germany	3	4	0	1-2	3	1	0	0-1	1	320	6
1249	Iredell		03C0601560		United States	4	4	4	4	3-4	4	4	4	3-4	777	0
1250	Irene		03C0601335		Germany	4	3-4	1	1-2	3	1	0	1	0	320	6
1251	Irene		03C0602381		Spain	3-4	3-4	0	0	0	0	0	0	3-4	304	6
1252	Irma		03C0601755		Netherlands	0	3	0	0	1	0	0	0	0	200	8
1253	Iron		03C0602941		Denmark	0	3	0	0	3	0	0	0	0	220	7
1254	Isotta		03C0602730		Germany	0	4	0	0	3-4	0	0	0	0	220	7
1255	Island		03C0602746		Canada	4	3-4	0	1	3	0	0	0-1	0	320	6
1256	Ismene		03C0602219		Germany	3-4	3-4	0	1-2	0	0	0	1	3	304	6
1257	Isogene Linie E 17/73 dvourady		03C0602178		German Democratic Republic	0+4	0	0	0+4	0+2	0	0	0+2	0	000	9	4
1258	Isaria E.B.C.		03C0600269		Germany	4	3-4	4	3-4	4+2	4	4+2	3-4	3-4	777	0	2
1259	Israeli 25		03C0600371		Israel	4+0	4	4+0	4+0	4	0+4	4	0	0	731	3	4
1260	Israeli 46		03C0600997		Israel	3-4	0	3-4	3-4	3	1-2	1-2	0	0	530	5
1261	Israeli 49		03C0600998		Israel	4	2	0	4+2	0	0	0	0	1	110	7	1
1262	Israeli 121		03C0601066		Israel	2+4	2+0	0	2+0	0	0	0	0	0	000	9	3
1263	Istrinskij 3		03C0601689		Soviet Union	3-4	4	3-4	1-2	2	4	3-4	4	0	743	3
1264	Itil		03C0602225		Soviet Union	0-1	2+4	0	0	1	0	0	0	2+0	000	9	2
1265	Italien Catania		03C0601453		Italy	4+2	4	4	4	3+1	4	4	4	4+0	777	0	3
1266	Ithaka Glatte 3107		03C0600901		United States	3	4+2	0+4	3+0	0+3	4+0	0	4+0	0	352	4	6
1267	Iygeva 1104		03C0600254		Soviet Union	3-4	1-2	0	1	0	0	0	1	0	100	8
1268	Izumi Wase Hadaka		03C0602830		Japan	0-1	1	0	0	2+0	0	0	1	1	000	9	1
1269	Jable 5 E		03C0601495		Yugoslavia	4+2	3+0	0+3	3-4	0+3	0+4	0	2+0	0	310	6	6
1270	Jable 12 E		03C0601114		Yugoslavia	3-4	3	3-4	4	3-4	3	3	3	3-4	777	0
1271	Jable 20 E		03C0601113		Yugoslavia	3	1-2	2+4	2	2	3-4	3+0	3	0	143	5	2
1272	Jacinta		03C0602639		Germany	0	0	0	0	0	0	0	0	0	000	9
1273	Jacobi		03C0602920		Denmark	0	0	0	0	0	0	0	0	0	000	9
1274	Janes		03C0601613		France	4	3-4	4	2	0	2	0+2	1-2	0	700	6	1
1275	Jackson 1		03C0602116		United States	2	2	4	4	3-4	3-4	3-4	2	1	471	4
1276	Janovicky		03C0600131	10.18730/1KSCMK	Czechoslovakia	4	4	4	1-2	3	3-4	3-4	1-2	1-2	761	3
1277	Jantarnyj		03C0601735		Soviet Union	2	2	0	4	0	0	0	1	0	010	8
1278	Japan 453		03C0600956		Japan	1-2	1	2	1	3	4	1-2	0	4	064	6
1279	Japan 456		03C0601182		Japan	2	0	0	2	2	4	1-2	2	4	044	7
1280	Japan 2003		03C0601197		Japan	1-2	1	1-2	1	1	1	1	0	1-2	000	9
1281	Japonische Santo		03C0600968		Japan	1-2	1	0-1	2	3-4	4	2+0	0	3-4	064	6	1
1282	Jarek		03C0600068	10.18730/1KSBGM	Czechoslovakia	1	0-1	4	0	1	0	0	0	1	400	8
1283	Jarek (POL)		03C0600313		Poland	4	2+4	3-4	2	3	4+0	4+0	3-4	0	563	3	3
1284	Jarl		03C0601655		Denmark	3-4	2	4	1-2	0	0	1	0-1	0	500	7
1285	Jarle		03C0600788		Norway	3-4	4	4	4	4	4	3	3	4	777	0
1286	Jarohnevicky		03C0600043	10.18730/1KSAR~	Czechoslovakia	3-4	3-4	4	4	4+2	4	4	3+0	2-3	773	1	2
1287	Jaspis		03C0600066	10.18730/1KSBEJ	Czechoslovakia	1-2	1-2	0	0	3-4	0	0	0	0	020	8
1288	Jassener Landgerste		03C0600573		Germany	3-4	3-4	3-4	3-4	2	4	2	2	0	750	4
1289	Jazz		03C0602973		France	0	0	2+4	0	0	0	0	0	0	000	9	1
1290	JB Flavour		03C0602839		Germany	0	0	0	0	0	0	0	0	0	000	9
1291	Jenisej		03C0600119		Soviet Union	4	4	4	4	3-4	4	3-4	3-4	1-2	773	1
1292	Jennifer		03C0602852		Germany	0	4	0	0	3-4	0	0	0	0	220	7
1293	Jenny		03C0601262		Sweden	0	0	3	0	0	0	0	0	0	400	8
1294	Jerka		03C0602398		France	0	1	0	0	0	0	0	0	0	000	9
1295	Jersey		03C0602597		Netherlands	0	0	0	0	0	0	0	0	0	000	9
1296	Jessica		03C0602358		Sweden	4	4	1	2	1	0	0	1	1	300	7
1297	Jerusalem II		03C0601524		Israel	1	1	1	1	3-4	1	1	1	1	020	8
1298	Jet		03C0602041		United States	4	3-4	3+0	3-4	2+4	3-4	1-2	2	1	750	4	2
1299	JF 36		03C0602253		France	4+1	1-2	0	1	0-1	0	0	0	0	100	8	1
1300	Jindrichovicky K 64		03C0600030	10.18730/1KSABM	Czechoslovakia	3	3-4	4	3-4	3-4	3-4	4	3-4	3	777	0
1301	Jo 6/64 - 49/20		03C0600213		Finland	0+4	3+1	3-4	4+2	2+0	4	0+4	0+3	0	650	5	6
1302	Jo 0875		03C0600428		Finland	3-4	3-4	4	4	3	3-4	3-4	4	0	773	1
1303	Johanna		03C0600775		Germany	2-3	2-3	0	1-2	0	0	0	2	0	000	9
1304	Johnston		03C0601759		Canada	4	4	4	4	3	3-4	4	3-4	4+1	777	0	1
1305	Jolika		03C0602934		United Kingdom	0	0	0	0	0	0	0	0	0	000	9
1306	Joline		03C0602145		United Kingdom	2	1-2	0	1	0	0	0	0	0	000	9
1307	Jonna		03C0602086		Denmark	3-4	1	2	1	0-1	0	1	1	0	100	8
1308	Josefin		03C0602710		France	0	0	0	0	0	0	0	0	0	000	9
1309	Jou Shirin Abi		03C0603155		Afghanistan, Herat	0	4	1	1	3	4	0	2	4	264	5
1310	Jovis		03C0601130		Germany	3-4	3	0	2	1-2	1	0	3-4	0	302	6
1311	Jubilant		03C0602268	10.18730/1KSDPG	Czechoslovakia	4	3-4	0	0	1-2	0	0	0	0-1	300	7
1312	Jubilejnyj		03C0600242		Soviet Union	4+0	3-4	0	3-4	0	0	0	3	0	312	5	1
1313	Jubiljar 80		03C0602127		Soviet Union	3-4	3-4	0	1	0	0	0	0-1	0	300	7
1314	Jukowicki Triumf		03C0600316		Poland	4	3	0	4	3	0-1	0	4+2	1	332	4	1
1315	Juli		03C0601515		Yugoslavia	3-4	4	4	4	4	4	4	3-4	4	777	0
1316	Julia		03C0601368		Netherlands	4	3-4	0	3	1	0	0	3-4	0	312	5
1317	Juliane		03C0600672		Germany	3-4	3-4	4+0	3-4	3+1	3-4	3-4	3-4	0	773	1	2
1318	Juno		03C0602386		United Kingdom	0	0	0	0	0	0	0	0	0	000	9
1319	Jutta		03C0601401		Austria	3	4	0	1-2	0+2	0-1	0	0-1	0	300	7	1
1320	Jutta		03C0602691		Austria	1	3-4	0	0	2	0	0	0	0	200	8
1321	Juznyj		03C0600292		Soviet Union	2	3+1	2+4	1+4	1-2	3	2+4	1+3	2	240	7	5
1322	Jywa		03C0602697		Finland	3-4	4	0	4	3-4	0+4	0+4	3-4	0	332	4	2
1323	K 30		03C0600129		Czechoslovakia	0	0	0+4	0	0	0	0	0	0	000	9	1
1324	Kagawa Hadaka 1		03C0600281		Japan	0	0	0	0-1	0	0	1-2	0	1-2	000	9
1325	Kairyo Bozu		03C0600952		Japan	1	0	0	0	0	0	0	0	0	000	9
1326	Kajsa Svalofs		03C0601690		Sweden	3-4	0	0	0	0	0	0	0	0	100	8
1327	Kakapou		03C0601621		New Zealand	4	4	4	3-4	3-4	4	4	4	0	773	1
1328	Kamet Mugi		03C0602039		Japan	3	1	1	3-4	3	4	1-2	0	3-4	174	4
1329	Kampa		03C0603126		France	0	4	0	0	2	0	0	0	0+2	200	8	1
1330	Kaneko Gold		03C0601272		Japan	1-2	1-2	4	1	3-4	4	4	3-4	0	463	4
1331	Kangoo		03C0602845		Netherlands	0	4	0	0	4+0	0	0	0	0	220	7	1
1332	Kaniere		03C0601620		New Zealand	3-4	3-4	0	4	0	0	0	1-2	0	310	6
1333	Kanto Banzei Gold		03C0601366		Japan	2+4	2	4	2	4+1	0+4	4	3-4	0	423	4	3
1334	Kanto Nijo 19 (Tochikei 121)		03C0600490		Japan	0	3	4	2	3-4	3-4	4	2	2	661	4
1335	Kaputar		03C0602475		Australia	2	2+4	1-2	1	1	1	1-2	1-2	1	000	9	1
1336	Kara		03C0601089		Sweden	1-2	0	0	0-1	0	0	0	0	0	000	9
1337	Karagandinskij 1		03C0602123		Soviet Union	4	4	4	4	4	4	4	4	4	777	0
1338	Karat		03C0600102	10.18730/1KSCFE	Czechoslovakia	0	0	4+0	0	1	0	0	0	0	400	8	1
1339	Karl		03C0601648		United States	3-4	3-4	4	4	3-4	3-4	3-4	3-4	0	773	1
1340	Karmel		03C0603058		Slovakia	0	0	0	0	0	0	0	0	0	000	9
1341	Karmele		03C0602481		France	3-4	4	4	4	4	3-4	3-4	1+4	3-4	775	1	1
1342	Karntner		03C0600509		Austria	4	4	4	2	3-4	4	4	2+4	0	761	3	1
1343	Karpaty		03C0601194		Soviet Union	1-2	1-2	2	2	1-2	3-4	1-2	1-2	0	040	8
1344	Karri		03C0600797		Finland	0	0	0	0	1	0	0	0	0	000	9
1345	Kasido Nando		03C0600932		Korea, South	0+3	0	0	0	0	0+3	1	0	0	000	9	2
1346	Kaskad		03C0600143		Soviet Union	3	4	0	2	1	0	0	3-4	0	302	6
1347	Kastan		03C0602322		Soviet Union	2	2	0	1	0	0	0	0	1-2	000	9
1348	Katharina		03C0602441		Germany	3+0	0	0	0	0	0	0	0	0	100	8	1
1349	Katy		03C0602942		Germany	0	0	0	0	0	0	0	0	0	000	9
1350	Kaufbeurener Vierzeilige		03C0600610		Germany	0	3-4	0	0	1-2	0	0	0	1-2	200	8
1351	Kavkazskij golozernyj		03C0600246		Soviet Union	1-2	1-2	4	1-2	3	3-4	1	1	0	460	6
1352	Kazanskij 6/4		03C0600206		Soviet Union	1-2	1	0	1	3-4	0	4	0	0-1	021	7
1353	Kazimierski		03C0600301		Poland	4	4	4	4	3-4	3-4	4+1	3	3-4	777	0	1
1354	Kazusa Hadaka		03C0602822		Japan	1-2	4	4	4	3-4	4	3	4	4	677	1
1355	Ke San Da Maj		03C0600978		China	3	3-4	4	4	3	3-4	4	3	3-4	777	0
1356	Kedr		03C0600315		Soviet Union	3-4	3-4	3	3-4	1-2	3+1	2	1-2	1-2	750	4	1
1357	Keel		03C0602740		Australia	3-4	3	0	4+1	3	0	1	3-4	0	332	4	1
1358	Keg		03C0601398		United Kingdom	3-4	2	0	4+1	0	0	0	0-1	0	110	7	1
1359	Kehrwieder II		03C0600832		Netherlands	3-4	4	4	3-4	3	4	4	2	0	771	2
1360	Kemeneshogyeszi		03C0600379		Hungary	3-4	3-4	4+1	4	3+1	4+0	4+0	4+1	0	773	1	5
1361	Kenia Abed		03C0600709		Denmark	4	4	4	4	2	4	4	4	4	757	1
1362	Kenya		03C0600737		Denmark	1	0-1	0	2	1	0-1	0	0-1	0	000	9
1363	Keops		03C0602921		Denmark	0	0	0	0	0	0	0	0	0	000	9
1364	Kestrel		03C0602261		United Kingdom	2	1-2	0	1	0	0	0	0	0	000	9
1365	Ketch		03C0602072		Australia	3-4	4	4	4	3-4	3-4	4+0	2	3	775	1	1
1366	Keti		03C0600960		Denmark	0	0	3-4	0	0+3	0+4	0	0	0	400	8	2
1367	Keystone		03C0600893		Canada	3-4	3-4	4+0	4	3-4	3-4	4+0	4+2	4	777	0	3
1368	KG 14.3		03C0602254		France	3-4	2	0	1	0-1	0	0	0+2	0	100	8	1
1369	Kiami Hadaka		03C0602803		Japan	3-4	0	3+0	1-2	3-4	4	0+4	0-1	4	564	4	2
1370	Kiebitz		03C0601374		Germany	3-4	2	0	1-2	0	0	0	1	0	100	8
1371	Kika		03C0602641		Spain	4+2	0	4+0	4+0	2+0	2+0	3+0	3+0	0	513	4	7
1372	Kimberly		03C0600623		United States	2+4	3-4	0	1	0	0	1	0	0	200	8	1
1373	Kinai 5		03C0600138		Japan	0	0	3-4	1	3	4	3-4	3-4	0	463	4
1374	Kindred		03C0600925		United States	4	4	3-4	4	3	3-4	4+1	4	2+0	773	1	2
1375	Kinkora		03C0601568		Canada	0	0	3-4	1-2	3-4	0+3	2+0	3-4	0	422	6	2
1376	Kinnan		03C0602412		Sweden	2	0	0	0	1	0	0	0	0	000	9
1377	Kippen		03C0602229		Canada	0	3-4	0	0	1-2	0	0	0	0	200	8
1378	Kite		03C0601659		United Kingdom	3	2	4	1	0	0	0	0	0	500	7
1379	Kitchin		03C0602036		United States	3-4	4	3-4	3-4	4	4	3-4	3	4	777	0
1380	Klages		03C0601254		United States	3-4	3-4	4+0	4	2	2+0	2-3	3-4	0	712	4	2
1381	Klara		03C0601397		Austria	3-4	4	0-1	1	3+1	1	0	0-1	0	320	6	1
1382	Klaxon		03C0601278		United Kingdom	4	2	1-2	1	0	0	0	0	0	100	8
1383	Klein B 6 7606		03C0600208		Argentina	4	4	4	4	3	4	4	3-4	1-2	773	1
1384	Klein BB 7500		03C0601372		Argentina	3-4	4	0	0	4	0	0	0	0	320	6
1385	Kleiwanzlebener		03C0600506		Germany	4	4	0+3	4	3-4	4+0	0	3-4	0	372	3	2
1386	Kles		03C0600307		Poland	3-4	3-4	4	2	3-4	4	4	4	2	763	2
1387	Klimek		03C0602280		Poland	1	1	1	1	2	1	1	0	0	000	9
1388	Klondike		03C0601672		Canada	4	4	4	4	3-4	3-4	4	4	1-2	773	1
1389	Kluczkowce		03C0600156		Poland	3-4	4	3-4	3-4	3	3-4	3-4	3-4	0	773	1
1390	KM 345/1236/10		03C0603031		Czech Republic	0	0	0	0	0	0	0	0	0	000	9
1391	KM 997		03C0602400	10.18730/1KSDYR	Czech Republic	1	4+0	0+3	0	1	0	0-1	0	1-2	200	8	2
1392	KM 1057-1906.224.5.05		03C0603147		Czech Republic	0	0	3-4	0	1	0	0	0	0	400	8
1393	KM 1220		03C0602345		Czech Republic	0	3-4	0	0	3-4	0	0	0	0	220	7
1394	KM 1302		03C0603068		Czech Republic	0	0	0	0	0	0	0	0	0	000	9
1395	KM 1312		03C0603069		Czech Republic	0+2	0	0+4	0	3+0	0	1	0	0	020	8	3
1396	KM 1334		03C0603070		Czech Republic	0	2+0	3-4	0	1-2	0	0	0	0	400	8	1
1397	KM 1338		03C0602389		Czech Republic	0	0	0+4	0	1-2	0	0	0	0	000	9	1
1398	KM 1375		03C0602401	10.18730/1KSDZS	Czech Republic	2	1-2	0	1	2	0	0-1	0	1	000	9
1399	KM 1427/12		03C0603045		Czech Republic	0	0	0	0	0	0	0	0	0	000	9
1400	KM 1558/12		03C0603046		Czech Republic	1-2	1-2	1	2+0	1-2	0	0	0	1-2	000	9	1
1401	KM 1570/12		03C0603047		Czech Republic	0	0	1	0	0	0	0	0	0	000	9
1402	KM 1624/12		03C0603048		Czech Republic	0-1	0-1	1	0	1-2	1-2	0	0	0	000	9
1403	KM 1664/12		03C0603049		Czech Republic	0	0	1	0	0-1	0	1	0	0	000	9
1404	KM 1771		03C0602910		Czech Republic	4	3-4	0	2	0	0	0	0	0	300	7
1405	KM 2001		03C0602911		Czech Republic	0	0+2	0	0	0	0	0	0	0	000	9	1
1406	KM 2037-124		03C0603022		Czech Republic	0+2	0-1	3	1	0	0	1	0	0	400	8	1
1407	KM 2045-7		03C0603025		Czech Republic	0	0	0	0	0	0	0	0	0	000	9
1408	KM 2062		03C0602912		Czech Republic	2	2	0	1	1-2	0	0	0	0	000	9
1409	KM 2074		03C0602914		Czech Republic	0	0	0	0	0	0	0	0	0	000	9
1410	KM 2082-372-1		03C0603023		Czech Republic	0	3	0	0	0	0	0	0	0	200	8
1411	KM 2082-737-2		03C0603024		Czech Republic	0+2	3+0	0	0	0	0	0	0	0	200	8	2
1412	KM 2083-225		03C0603021		Czech Republic	2	4	0	1	0	0	0	0	0	200	8
1413	KM 2084.248.08		03C0602983		Czech Republic	0	0+2	0+2	0+2	0	0	0	0	0	000	9	3
1414	KM 2084.250.08		03C0602984		Czech Republic	0	0	0	0	0	0	0	0	0	000	9
1415	KM 2092		03C0602913		Czech Republic	3-4	4	0	1-2	0	0	0	1	0	300	7
1416	KM 2454-46-M (moučné)		03C0603191		Czech Republic	0	0+4	4	4+0	0+3	4	3-4	4+0	0+2	453	4	5
1417	KM 2454-46-S (sklovité)		03C0603190		Czech Republic	4+2	0+4	4	4+2	0	4+2	4+2	4+2	1	553	3	6
1418	KM 2460.312.00.494.3.02-1		03C0602908		Czech Republic	0	0	0	0	0	0	0	0	0	000	9
1419	KM 2460.312.00.494.3.02-2		03C0602909		Czech Republic	0	0	0	0	0	0	0	0	0	000	9
1420	KM 2551.333.6.03		03C0603038		Czech Republic	0	0	0	0	0	0	0	0	0	000	9
1421	KM 2551.469.1.02-2		03C0603037		Czech Republic	0	0	0	0	0	0	0	0	0	000	9
1422	KM 2551.469.1/02		03C0602905		Czech Republic	0	0	0	0	0	0	0	0	0	000	9
1423	KM 2551.469.1/02.40.10		03C0602986		Czech Republic	0	0	0	0	0	0	0	0	0	000	9
1424	KM 2624.316.4.05		03C0602915		Czech Republic	0	0	0	0	0	0	0	0	0	000	9
1425	KM 2624.316.4.05.53.10		03C0602988		Czech Republic	0+4	0+4	0	0	0	0	0	0	0	000	9	2
1426	KM 2640./411.7.2.11		03C0602907		Czech Republic	3	4	3-4	4+2	3	3-4	3-4	3	0	773	1	1
1427	KM 2645.412.1.1.1.03		03C0602906		Czech Republic	0	0	0	0	0	0	0	0	0	000	9
1428	KM 2645.412.1.1.1.03.50.10		03C0602987		Czech Republic	0	0	2	0	0	0	0	0	0	000	9
1429	KM 2645.412.3.4.6		03C0603039		Czech Republic	0	0	0	0	0	0	0	0	0	000	9
1430	KM 2666-1341		03C0602976		Czech Republic	0	0	0	0	0	0	0	0	0	000	9
1431	KM 2678.287.7.05.72.10		03C0602985		Czech Republic	0	0	0	0	0	0	0	0	0	000	9
1432	KM 2691.290.1.05		03C0603044		Czech Republic	3+0	4	1	4+0	3	4+2	3+0	0+4	0	371	3	5
1433	KM 2696.614.15.07		03C0603043		Czech Republic	3	4+0	0	0	1-2	0	0	0	0	300	7	1
1434	KM 2707-819		03C0602977		Czech Republic	0	0	0	0	0	0	0	0	0	000	9
1435	KM 2709-820		03C0602975		Czech Republic	0	0	0	0	0	0	0	0	0	000	9
1436	KM 2785		03C0602980		Czech Republic	0	0	0	0	0	0	0	0	0	000	9
1437	KM 2929-569		03C0602982		Czech Republic	0	0	0	0	0	0	0	0	0	000	9
1438	KM 2959-650		03C0602981		Czech Republic	0	4+0	0	0-1	0	0	0	0	0	200	8	1
1439	KM 3040-288/07		03C0602979		Czech Republic	0	0	0	0	0	0	0	0	0	000	9
1440	KM 3071-558/07		03C0602978		Czech Republic	0	0	0	0	0	0	0	0	0	000	9
1441	KM 3188.2.6		03C0603040		Czech Republic	0	0	0	0	0	0	0	0	0	000	9
1442	KM 3214.6.2		03C0603041		Czech Republic	0	0	0	0	0	0	0	0	0	000	9
1443	KM 3260.28.44		03C0603042		Czech Republic	1-2	0	0	0	0	0	0	0	0	000	9
1444	K.N.30 Indien		03C0601053		India	4+2	4	4	4	3-4	4	3-4	3-4	3-4	777	0	1
1445	Kneifel		03C0600838		Germany	3-4	3	3-4	3-4	3	3-4	3-4	3-4	0	773	1
1446	Ko-A		03C0600669		Japan	3	4+0	0	1-2	3-4	4+0	0+4	0+3	0	360	5	4
1447	Kocherperle		03C0600673		Germany	2	3-4	0	4+1	1-2	0	0	1	0	210	7	1
1448	Koldin		03C0600864		unknown	3	3-4	4+2	3	4+2	3-4	3-4	3+0	0	773	1	3
1449	Kolocovice		03C0603116	10.18730/1KSF0N	Czechoslovakia	2	2	2	1-2	3	2	4	3-4	2	023	6
1450	Kombar		03C0601681		United States	4	4	0	4	4	0	0	4	0	332	4
1451	Kombyne (pluchatý)		03C0601747		United States	4	4	1-2	1	4	1	0-1	0-1	1	320	6
1452	Kome Hadaka		03C0602804		Japan	3	1	0	1+4	3-4	4	1	1	3-4	164	5	1
1453	Kome Hadaka 31		03C0602800		Japan	3	0	0	1-2	3	3-4	1-2	0	4	164	5
1454	Kompakt		03C0602423		Slovakia	1+4	2	2	2	1-2	1-2	0+2	1	0	000	9	2
1455	Kompolti		03C0600368		Hungary	4	4	0-1	1	3+0	0	0	0	0	320	6	1
1456	Kompolti Hana		03C0600351		Hungary	3-4	4	4	4	3-4	4	4+0	3-4	4	777	0	1
1457	Kontiki		03C0602902		Denmark	0	0	0	0	0+3	0	0	0	0	000	9	1
1458	Korinna		03C0602290		German Democratic Republic	1	0	1	0	1	1	1	1	0	000	9
1459	Korol		03C0601144		United States	3-4	3-4	4	4	3	4	4	3-4	4	777	0
1460	Korona		03C0602243		Greece	3-4	3-4	0	1	0	0	0	0	2	300	7
1461	Koru		03C0601364		United Kingdom	1-2	3	0	2	0	0	0	1	0	200	8
1462	Kostlins Probsteier		03C0600582		Austria	3+0	4+0	2+4	2	2+0	3-4	0+4	3	0	342	5	5
1463	Kraguj		03C0601302		Yugoslavia	3-4	4	0	4+0	1	0	0	0	0	310	6	1
1464	Krajova Kolarovice		03C0600100	10.18730/1KSCDC	Czechoslovakia	3	3-4	3-4	3	3-4	3-4	4	3-4	3	777	0
1465	Krajova z Orlove		03C0600087	10.18730/1KSC10	Czechoslovakia	3-4	4	4	4	3	3-4	4	3	3	777	0
1466	Krasnodarskij 1		03C0600344		Soviet Union	3-4	3-4	4	4	3-4	4	4	3-4	3-4	777	0
1467	Krasnodarskij 35		03C0600328		Soviet Union	4	4	3-4	4+2	1-2	4	4	2+4	0	751	3	2
1468	Krasnodarskij 95		03C0601541		Soviet Union	3-4	3-4	3-4	4	2	3-4	3-4	2	0	751	3
1469	Krasnojarskij 80		03C0600137		Soviet Union	2	3	0	4	0-1	0	0	1-2	0	210	7
1470	Kredit		03C0600060	10.18730/1KSB9D	Czechoslovakia	1	1	0	0-1	0	0	0	0	0	000	9
1471	Krinicnyj		03C0602017		Soviet Union	3-4	4	0	0	2	0	0	0	0	300	7
1472	Kristal 71		03C0601732		Soviet Union	2+4	3+0	0	0	1	0	0-1	0	0	200	8	2
1473	Kristaps		03C0602764		Latvia	3-4	4	0	1-2	0	0	0	1	0	300	7
1474	Kristina		03C0600339		Sweden	3-4	4+2	0	0+2	0+3	0	0	0	0	300	7	3
1475	Kriton		03C0602241		Greece	4	3-4	3-4	3-4	2	0	2	1	0	710	5
1476	Kron		03C0601456		Denmark	3-4	3-4	0	2+0	3	1-2	0	3-4	0	322	5	1
1477	Krona		03C0602366		Germany	0	0	0	0	2+0	0	0	0	0	000	9	1
1478	Kronos		03C0602242		Greece	2	2+4	2+0	4	1-2	3-4	4	4+0	1	053	5	3
1479	Kruglik 188/49		03C0600205		Soviet Union	4	3-4	4	4	3	3-4	4	4	0	773	1
1480	Krukanicky Horsky		03C0600052	10.18730/1KSB15	Czechoslovakia	4	3-4	4	4	3-4	4	4	3-4	0	773	1
1481	Krymskij 17		03C0600214		Soviet Union	4	4	4	4	4	4	4	3-4	0+3	773	1	1
1482	Kubanec		03C0600235		Soviet Union	1-2	1	0	0	3	1	3-4	3-4	1-2	023	6
1483	Kuckuck		03C0600183		Ethiopia	4	4	0+2	4	3-4	4	2+0	3-4	2	372	3	2
1484	Kucyk		03C0603097		Poland	0	0	0-1	0	0	0	0	0	0	000	9
1485	Kumran		03C0603057		Slovakia	0	0+4	0	0	0	0	0	0	0	000	9	1
1486	Kunnari		03C0602698		Finland	3-4	4	4	4	3-4	3-4	3-4	2	4	775	1
1487	Kupeli		03C0601680		Turkey	4+2	2+4	1	0+4	2	0+4	0+4	0	0	100	8	5
1488	Kurjer		03C0600230		Soviet Union	4	1-2	0	1-2	0	0	0	1	0	100	8
1489	Kuroshio Hadaka		03C0602797		Japan	1	1	0	1	3-4	4	1	0-1	4	064	6
1490	Kustaa		03C0600994		Sweden	3-4	0	0	0	0	0	0	0	0	100	8
1491	Kvasicky		03C0600157	10.18730/1KSCTS	Czechoslovakia	4+2	4	4	4	4+2	3-4	4	4	0	773	1	2
1492	Kvorning		03C0603127		Germany	0	0	0	0	0	0	0	0	0	000	9
1493	KWS Aliciana		03C0602970		Germany	0	0+3	0	0	3-4	0	0	0	0	020	8	1
1494	KWS Amadora		03C0603129		Germany	0	0	0	0	0	0	0	0	0	000	9
1495	KWS Dante		03C0603134		Germany	0	0	0	0	0	0	0	0	0	000	9
1496	KWS Bambina		03C0602969		Germany	0-1	3-4	0	0-1	3-4	0	0	0	0	220	7
1497	KWS Irina		03C0603106		Germany	0	0	0	0	0	0	0	0	0	000	9
1498	Kyle		03C0602317		Zimbabwe	3-4	2	4	3	2	1-2	3	3-4	1-2	513	4
1499	Kym		03C0601753		United Kingdom	4+2	1-2	0	0+3	1	0	0-1	0-1	0	100	8	2
1500	L 25/21		03C0601287		Yugoslavia	3	3-4	0	2+4	0	0	0	0+2	0	300	7	2
1501	L 170		03C0600127		Czechoslovakia	4	3-4	4	1	0-1	0	0	1	0	700	6
1502	L 331		03C0601288		Yugoslavia	3-4	2+4	1	0	1	0	1	1	0-1	100	8	1
1503	L 346/63		03C0601289		Yugoslavia	1-2	1-2	2	1	0	0	0	0	0	000	9
1504	L 357		03C0601295		Yugoslavia	3-4	2	0+2	1	0	0	0	0	0	100	8	1
1505	L 844		03C0600130		Czechoslovakia	0	0	0	0	1-2	0	0	0	0	000	9
1506	La Estanzuela		03C0600566		Uruguay	4	4	4	3-4	4	4	4	4	1-2	773	1
1507	La Mesita		03C0601668		Mexico	3	3	3	3-4	3	2	3-4	2	1-2	731	3
1508	La Plata I		03C0600971		Argentina	4	4	4	4+0	2	4	4	3-4	0+2	753	2	2
1509	La Plata II		03C0600972		Argentina	2	1+3	3-4	4	3-4	3-4	2+4	3	2	472	4	2
1510	La Prevision 19		03C0601001		Argentina	3-4	3-4	4	4	3-4	4	4	3-4	3-4	777	0
1511	Laa Loosdorfers		03C0600545		Austria	3-4	4	4	4	4	3-4	4	3-4	0	773	1
1512	Ladik		03C0602487	10.18730/1KSE7~	Czech Republic	3-4	4	0	0	2	0	0	0	0	300	7
1513	Laird		03C0602387		United Kingdom	0	0	3-4	0	0	0	0	0	0	400	8
1514	Lake Shore		03C0603019		United States	0	4	0	0	1	0	0	0	4+2	204	7	1
1515	Lamba		03C0602375		Denmark	0	0	0	0	0	0	0	0	0	000	9
1516	Lami Sejet		03C0600624		Denmark	3-4	3	2	1-2	3-4	4	2	2	0	360	5
1517	Landlord		03C0602477		United Kingdom	0	0	0	0	0	0	0	0	0	000	9
1518	Landora		03C0602633		Germany	0	0	0	0	0	0	0	0	0	000	9
1519	Lapin		03C0600590		Finland	4	4	4	4	3-4	4	4+1	4+2	2	773	1	2
1520	Lara		03C0601483		Australia	4	4	4	4	4	4	4	4	0	773	1
1521	Larissa		03C0602291		German Democratic Republic	0	0	1-2	0	0	0	0	0	0	000	9
1522	Larker		03C0601192		United States	2	4	3-4	3	2	3-4	2	2	2	650	5
1523	Laudis 550		03C0603050	10.18730/1KSEQC	Czech Republic	0-1	0	1	0	0	0	1	0	0	000	9
1524	Laurier		03C0602230		Canada	3-4	4	4	4	4	4	4	4	4	777	0
1525	Lawina		03C0602723		Germany	0	0	0	0-1	0	0	0	0	0	000	9
1526	Lazuli		03C0602741		France	0	0	0	0	0	0	0	0	0	000	9
1527	Le Quin Bian Da Mai		03C0603154		China	3-4	4	4	4	3	4	4	3	0	773	1
1528	Lea		03C0601411		Austria	3-4	3-4	0	4+0	0	0	0	0	0	310	6	1
1529	Leduc		03C0602497		Canada	3-4	3-4	4	3-4	3-4	4	4	2	1+4	771	2	1
1530	Leeni		03C0603109		Estonia	3-4	4	1	3+0	2	0-1	0+3	3-4	0	312	5	2
1531	Leenke		03C0603181		Germany	0	0	0	0	0	0	0	0	0	000	9
1532	Leger		03C0600950		Canada	1-2	2-3	1-2	0	0-1	1-2	1-2	1	0-1	000	9
1533	Legra		03C0600473		Belgium	3	2	0	0	1-2	1	0	1	0	100	8
1534	Lechtaler		03C0601380		United States	2	3-4	1+4	0-1	0	0	0	0	0	200	8	1
1535	Leila		03C0602148		France	4	4	4	4	3-4	3-4	3-4	3-4	2	773	1
1536	Lemma-Like Glumes		03C0600966		Sweden	3-4	3-4	3	3-4	3-4	3-4	3-4	3	0	773	1
1537	Leninakanskij 6151		03C0600266		Soviet Union	3-4	4	4	4	2	4	4	3-4	1-2	753	2
1538	Lenka		03C0602293		German Democratic Republic	1	1	0	0	0	0	0	0	0	000	9
1539	Lenta		03C0602045		Denmark	4	4	4	4	2	4	4	3	1	753	2
1540	Lerche		03C0601137		Germany	2	1-2	0	1	0	1-2	0	1	0	000	9
1541	Levan		03C0602836		Slovakia	0	0	0	0	0	0	0	0	0	000	9
1542	LG Monus		03C0603178	10.18730/1KSF3R	Czech Republic	0	0	0	0	0	0	0	0	0	000	9
1543	LG Nabuco		03C0603195		France	0	0	0	0	0	0	0	0	0	000	9
1544	Liang Lan Qing Ke		03C0601946		China	0	4+2	3-4	4+1	2	3+1	0	3-4	4	656	3	3
1545	Libelle		03C0602437		Germany	0	0	0	0	0	0	0	0	0	000	9
1546	Liberty		03C0601567		United States	0	0	3-4	2	3-4	1	2	3-4	0-1	422	6
1547	Libuse		03C0603151		Germany	0	0	0	0	0	0	0	0	0	000	9
1548	Lidal		03C0602117		United States	4	4	4	4	3-4	3-4	4	4	4	777	0
1549	Liechtenstein Neuzucht		03C0600674		Austria	3	2	4	4+1	2	2	2	2	2	510	6	1
1550	Lichtis D.N.		03C0600525		Germany	3-4	4	4	4	3	4	4	3-4	3-4	777	0
1551	Lichtis Maia		03C0600781		Germany	4	4	4	2	2	4+2	4	3	0+2	743	3	2
1552	Lila		03C0601692		Denmark	0+4	2	3-4	4	3-4	0	1-2	0	0	430	6	1
1553	Lilly		03C0601211		Sweden	3-4	3-4	0	4	0-1	0	0	2	0	310	6
1554	Lilly		03C0602938		Germany	0	0	0	0	0	0	0	0	0	000	9
1555	Lilo		03C0601031		Germany	2	2	0	3-4	2	0	0	1	0	010	8
1556	Limbo		03C0602418		Sweden	1	1	1-2	1	0	0	1	0	0	000	9
1557	Lina		03C0600844		Sweden	4	2+4	2-3	1-2	0	0	0-1	1	0	100	8	1
1558	Linden		03C0602579		United Kingdom	0	0	0	0	0	0	0	0	0	000	9
1559	Lindwall		03C0602837		Australia	0	2	0	2	3	1	0	1-2	1	020	8
1560	Linga		03C0602505		Latvia	4	4	4	4	3-4	4	4	4	0	773	1
1561	Linie Trumpf x Temp		03C0601452		Soviet Union	3-4	3-4	0	3	0	0	0	0	0	310	6
1562	Linus		03C0602526		Sweden	3-4	0	0	0	0	0	0	0	0	100	8
1563	Lisa		03C0600675		German Democratic Republic	3-4	3-4	0	3-4	3	0	0	4+0	0	332	4	1
1564	Lisanne		03C0602783		Germany	0	0	0	0	0	0	0	0	0	000	9
1565	Lise		03C0601021		Norway	3-4	3+0	4	4	3	3-4	4	4	0	773	1	1
1566	Lise Byng		03C0600988		Norway	4	4	3	4	3	4	3-4	4	1-2	773	1
1567	Little Ben		03C0601667		United States	1-2	2	2	1	3-4	1-2	4	4	0	023	6
1568	Local		03C0601376		India	0	1	0	3	0	3+0	0	0+2	0	050	7	2
1569	Local II		03C0601378		India	1-2	0+2	0	0+2	3	0+2	3+0	2	0	021	7	4
1570	Lofa Abed		03C0600430		Denmark	2	3+1	4+2	2	3+0	1-2	1	0-1	0	620	6	3
1571	Loke Abed		03C0602360		Denmark	3-4	3-4	4	1-2	1	0	1	1	3	704	5
1572	Lola		03C0601108		Germany	1-2	1-2	0	1	1	0	1	0	0	000	9
1573	Loma Abed		03C0602362		Denmark	0	0	2	0	1	0	0	0	0	000	9
1574	Lone		03C0600437		Denmark	3-4	3	3-4	3-4	3-4	1-2	1-2	1	1	730	4
1575	Long Glumes		03C0601379		United States	2	3-4	3	1	0	0	0	0	0	600	7
1576	Lorna		03C0601084		Netherlands	2+4	3-4	0+4	1+4	0+3	0+3	0	4+1	0	202	7	6
1577	Lot		03C0602530		Poland	4	3-4	0	0+4	0-1	0	0	0+2	0	300	7	2
1578	Louisa		03C0601982		France	4	2	0	3-4	1	0	0	1	0	110	7
1579	Lovaszpatonai Universal		03C0600355		Hungary	0	0+4	0	2+0	0	0	0	0+4	0	000	9	3
1580	Lows Angern 4		03C0600614		unknown	2	3-4	1-2	1-2	3	0	4	1-2	3-4	225	5
1581	Loyola		03C0601331		Canada	4	4	2+0	2	3-4	1-2	4	0-1	4	325	4	1
1582	Lubulski		03C0600492		Poland	3-4	3	0	1	0	0	0	1	0	300	7
1583	Luc		03C0601544		Soviet Union	4	2	4	4	4	2	2	1-2	0	530	5
1584	Luckij		03C0600133		Soviet Union	3-4	3-4	0-1	2	0	0	0	3	0	302	6
1585	Ludan		03C0602834		Slovakia	0	0	0	0	0	0	0	0	0	000	9
1586	Luhkas		03C0602925		France	0	0	0	0	0	0	0	0	0	000	9
1587	Luisenburger Neuzucht		03C0600604		Germany	4	4	4	4	3	4	3-4	3	0	773	1
1588	Luke		03C0601418		United Kingdom	1-2	2	0-1	1-2	0	0	0	1	0	000	9
1589	Lulu		03C0601417		United Kingdom	3+1	2	3-4	4	1	2	4+1	3	0	513	4	2
1590	Luna		03C0600551		Germany	3-4	3-4	1	1	3	0	1	0	0	320	6
1591	Lupe		03C0601722		Sweden	3-4	3-4	3-4	4+0	4	2+4	3+0	3	1	733	2	3
1592	Lux		03C0602570		Denmark	3-4	0	0	0	0	0	0	0	0-1	100	8
1593	Luxor		03C0601719		German Democratic Republic	4	1-2	4	4	4	2	0	4	1	532	4
1594	Luzon		03C0602557		Netherlands	0	0	0	0	0	0	0	0	0	000	9
1595	Lyallpur 3645		03C0603141		Pakistan	2	1	3-4	1	1	0	1-2	0	0	400	8
1596	Lyallpur 3648		03C0601222		Pakistan	2	1-2	4	1-2	0	0	1-2	1-2	0	400	8
1597	Lyallpur Mehltauresistente 3913		03C0600469		India	2+4	1-2	3-4	2	0-1	0	1	1-2	0	400	8	1
1598	M106 C 292		03C0601342		unknown	3-4	3-4	3-4	1	0	0	0	1	0	700	6
1599	M422		03C0603090		United States	2	3	0	4	0	0	0	1-2	0	210	7
1600	M635		03C0603092		United States, Idaho	3	3-4	0	3-4	0	0	1	3-4	1	312	5
1601	M955		03C0603093		United States	3	0	0	0	0	0	0	0	0	100	8
1602	M1070		03C0603091		United States, Idaho	3+0	2	0	3-4	1	0	0	1+4	0	110	7	2
1603	Maali		03C0603107		Estonia	3-4	3-4	3-4	3	3+1	4+2	3-4	3	1	773	1	2
1604	Maanit		03C0602238		Israel	0	2	1-2	1	2	1-2	1	4+2	1	002	8	1
1605	Maaren		03C0602749		Sweden	0	0+3	1-2	0	0	0	0	0	0	000	9	1
1606	Macaw		03C0602786		France	0	0-1	0	0	1	0	0	0	0	000	9
1607	Mackuv		03C0600818		United States	3+0	3-4	4	4	4	4	3-4	3-4	0	773	1	1
1608	Madeira		03C0602555		Germany	0	0	0	0	0	0	0	0	0	000	9
1609	Madelon		03C0602103		France	3	3-4	0	2	3	0	0	2+4	0	320	6	1
1610	Madonna		03C0602521		Germany	4+0	0+4	0	0+2	0+2	0	0	0	0	100	8	4
1611	Madras		03C0602520		Germany	0	0	0	0	0	0	0	0	0	000	9
1612	Magda		03C0602279		Netherlands	0	0	0	0	0	0	0	0	0	000	9
1613	Magda Elferus M/S		03C0601043		Denmark	3-4	3-4	3-4	3-4	3	1	1-2	1-2	0	730	4
1614	Magnif 102		03C0601617		Argentina	0	0	4	0	1	0	0	0-1	0	400	8
1615	Magnum		03C0601654		United Kingdom	4+0	0	3-4	0	3+1	1-2	0+2	0	0	520	6	3
1616	Maguelonne		03C0601546		France	2	1-2	2	2	1	1	0+2	0	0	000	9	1
1617	Magurelle		03C0600772		Romania	3-4	3	0	2	0	0	0	2	0	300	7
1618	Maimie		03C0600870		France	2	2+0	0	0	2-3	0+4	2+0	2	0	000	9	3
1619	Maissone		03C0601333		France	4+0	3	0	1-2	0+4	0	0	0+4	0	300	7	3
1620	Majak		03C0602232		Soviet Union	4	0	0	0	0	0	0	0	0	100	8
1621	Mala Abed		03C0600431		Denmark	0	0	0	0	1	0	0	0	0	000	9
1622	Maltasia		03C0602784		Germany	3	0	0	0	0	0	0	0	0	100	8
1623	Maltine		03C0602106		France	1	0	1	1	0	1	0	0	1	000	9
1624	Malting		03C0600767		unknown	3-4	3-4	3-4	4	1-2	3-4	3	2	0	751	3
1625	Malva		03C0602771		Latvia	0	0-1	0	0	0	0	0	0	0	000	9
1626	Malvaz		03C0600077	10.18730/1KSBSX	Czechoslovakia	1	0	0	0	1	0	0	0	0	000	9
1627	Malz		03C0602668	10.18730/1KSEAU	Czech Republic	2	4	0	0	2	0	0	0	0	200	8
1628	Mami		03C0601643		France	3-4	3-4	3-4	4	3	3-4	3-4	4	0	773	1
1629	Mamliuk		03C0602333		Soviet Union	2	2	0	1	0	0	0	1	2	000	9
1630	Mamluk		03C0602769		Russian Federation	2	2	0	1	0	1	0	0	0	000	9
1631	Manapou		03C0601618		New Zealand	3-4	4	4	4+0	4+1	4+0	3-4	4+1	0	773	1	4
1632	Mandolin		03C0600705		Netherlands	2	3	0	1	0	0	0	1	0	200	8
1633	Mandus		03C0601131		Germany	4	4	4	4	3	4	3-4	3	0	773	1
1634	Manker		03C0601633		United States	3-4	4+1	3-4	3-4	3-4	3	4	3-4	3-4	777	0	1
1635	Mansholts		03C0601383		Netherlands	4	4	4	4	3-4	4	3-4	4	0	773	1
1636	Manta		03C0603150		Germany	0	0	0	0	0	0	0	0	0	000	9
1637	Marco		03C0601124		United States	1-2	0	0	0	2	0	0	0	1	000	9
1638	Maresi		03C0602288		Germany	0	0	0	0	0	0	0	0	0	000	9
1639	Margarette M/S		03C0601042		Denmark	3-4	0	0	0	3	0	0	0	0	120	7
1640	Margit		03C0602595		Sweden	3	0	0	0	0	0	0	0	0	100	8
1641	Margret		03C0602688		Germany	3-4	4	0	0	4	0	0-1	1	0	320	6
1642	Mari Svalofs		03C0600789		Sweden	3+1	0	3-4	3-4	1	2-3	2	1	0	510	6	1
1643	Maria		03C0602417		Sweden	3-4	0	0	0	0	0	0	0	2+0	100	8	1
1644	Maridol		03C0602573	10.18730/1KSE9=	Czech Republic	1	1-2	1	0	1	0	0	0	1	000	9
1645	Marion		03C0601470		France	2+4	3-4	0	2+4	0	0	0	0+2	0	200	8	3
1646	Maris Badger		03C0600921		United Kingdom	3-4	4	0	0	3	0	0	0-1	1	320	6
1647	Maris Baldric		03C0600931		United Kingdom	4	4	4	4	3	4	4	4	0	773	1
1648	Maris Canon		03C0600500		United Kingdom	3-4	3-4	0	0-1	0+3	0	0	0-1	0	300	7	1
1649	Maris Concord		03C0600892		United Kingdom	3-4	4	0+4	0	3	0	0	1	0	320	6	1
1650	Maris Jupiter		03C0601728		United Kingdom	3-4	1-2	0	0	2	0	0	0	0	100	8
1651	Maris Mink		03C0601412		United Kingdom	4+0	3-4	4	3-4	1-2	3-4	3+0	0	0	751	3	2
1652	Maris Yamina		03C0601727		United Kingdom	3	2	0	1-2	0	0	0	0	0	100	8
1653	Marlen		03C0602287		Germany	0	0	0	0	0	0	0	0	0	000	9
1654	Marita		03C0601612		France	0+4	3+0	4	4	3+0	3	3-4	2	0	671	3	3
1655	Marlies		03C0601997		Sweden	3-4	4+0	4+0	0+3	3+0	0	1-2	0	0	720	5	4
1656	Marnie		03C0602686		Germany	0	3-4	0	0	3-4	0	0	0	0	220	7
1657	Marocaine 079		03C0601384		Morocco	0	3	0	0	1-2	0	0	0	1	200	8
1658	Mars		03C0600058	10.18730/1KSB7B	Czechoslovakia	0	3-4	0	1	0-1	0	0	0	0	200	8
1659	Mars		03C0601104		France	1	3-4	1	0	2	1-2	2	1-2	1-2	200	8
1660	Martha		03C0600497		Austria	3-4	4	4+0	4+2	1	0	4+0	3-4	0	713	3	3
1661	Marthe		03C0602774		Germany	0	0+2	0	0	0	0	0	0	0	000	9	1
1662	Martin		03C0600946		Tunisia	1+3	2+4	3+0	0+3	3-4	0+3	4+0	2+4	0+2	421	6	8
1663	Martonvasari 41 A		03C0600378		Hungary	4	4	4	4	3	4	4	3-4	1	773	1
1664	Martonvasari 43		03C0600377		Hungary	4+2	2	0	1	0	0	0	0-1	0	100	8	1
1665	Martonvasari 802		03C0600400		Hungary	3-4	3-4	0	1-2	0+4	0	0-1	4+1	2	302	6	2
1666	Martonvasari FB 101		03C0600358		Hungary	3-4	4	4	4	3	4	4	2	1-2	771	2
1667	Martonvasari FB 102		03C0600360		Hungary	4	4	3-4	4	3	4+1	4	3-4	0	773	1	1
1668	Martonvasari FB 105		03C0600361		Hungary	3-4	3-4	0+4	4+1	3-4	4	0+4	3-4	0	372	3	3
1669	Martonvasari MK 42		03C0600376		Hungary	4+2	1	1	1	1	0	1	1	1	100	8	1
1670	Martonvasari MK 47		03C0600375		Hungary	4	2+4	4	1	1	0	1	0-1	0	500	7	1
1671	Maruni		03C0601071		Japan	2	0	0	2	3	4	1-2	0	3-4	064	6
1672	Maryland		03C0600926		United Kingdom	1+4	1	4+1	0	1	0	1	0	0-1	400	8	2
1673	Masi Union		03C0603140		Germany	1-2	3-4	3-4	3-4	1	3-4	3	2	1	651	4
1674	Massaux 252 B		03C0601382		Argentina	4+2	1-2	3-4	2+0	2	3-4	3+0	3-4	0	543	4	3
1675	Massey		03C0601766		Canada	1-2	0	0	1	0	0	0	0	0	000	9
1676	Massilia		03C0602779		United Kingdom	0	0	0	0	0	0	0	0	0	000	9
1677	Mata		03C0601619		New Zealand	3-4	3-4	4	4	1-2	4	4	2-3	0	751	3
1678	Maud		03C0602357		Sweden	3	2	0	0	2	0	0	0	0	100	8
1679	Matura		03C0600530		Germany	4	4	3-4	4	3-4	4+0	0+4	4+0	0	772	2	3
1680	Matyo		03C0600625		Hungary	1	4+1	0	1	0	0	0	0	0	200	8	1
1681	Mazowiecki		03C0600308		Poland	3-4	4	4	4+2	2	4	4	3	1-2	753	2	1
1682	Mazurka		03C0600474		Netherlands	3-4	4	4	4+0	3	4	4+0	3-4	0	773	1	2
1683	MC 20 x Morgenrot 2		03C0601086		Germany	0-1	0	0+4	0	0	0	0	0+4	0-1	000	9	2
1684	MC 20 x Morgenrot 14		03C0601088		Germany	0+4	0	0	0	1-2	0	0	0	0	000	9	1
1685	MC 20 x Morgenrot 17		03C0601087		Germany	0	0	0	0+4	2+0	0	0	0	0	000	9	2
1686	MC 90		03C0602161		Argentina	0	0	0	0	0	0	0	0+2	0	000	9	1																	2
1687	McNair 601		03C0601669		United States	2+0	0	3	2+4	2	2	2	1-2	3	404	7
1688	Medicum		03C0600300		Russian Federation, Krasnoyarsk	4	3-4	4	4	4+2	4	4	4+2	0	773	1	2
1689	Medicum 1371		03C0600259		Soviet Union	4	2+4	0+4	2	1-2	0	0+4	1	0	100	8	3
1690	Medicum 46		03C0600227		Soviet Union	3	0+4	4+2	2+4	1-2	0+4	2+4	0+4	0	500	7	6
1691	Medicum 8055		03C0600228		Soviet Union	3-4	4	4	3-4	3	4	3-4	3-4	1	773	1
1692	Medicum 848		03C0600275		Soviet Union	3-4	3-4	0	4	3-4	0	0	3-4	0	332	4
1693	Medina		03C0600194		Austria	4	3-4	0	0	1	0	0	0	0	300	7
1694	Medusa		03C0600692		Germany	2	3	1	4+2	1-2	2+4	4+0	3	0+2	213	5	4
1695	Mehltauresistente III Firlbecks		03C0600691		Germany	3-4	4	0	4+1	0	0	0	2	0-1	310	6	1
1696	Meimi (Mumie Pori)		03C0601156		Korea, South	2	2	4	3-4	3-4	4	3-4	2	4	475	3
1697	Melissa		03C0600112		France	4	4	0	1	3+0	0	0	1	0	320	6	1
1698	Melody		03C0601637		Netherlands	3	3	0	0	0	0	0	0	0	300	7
1699	Meltan		03C0602306		Sweden	0	0	0	0	0	0	0	0	0	000	9
1700	Melvin		03C0601051		Canada	3-4	3-4	3-4	4	3-4	4	4	3-4	0	773	1
1701	Menelik		03C0601187		Ethiopia	0-1	1	0	1	0	0	0	0	0	000	9
1702	Mensuri		03C0600847		United States	3-4	3-4	4	4	3	3-4	4	3-4	4	777	0
1703	Mentor		03C0600885		Sweden	3-4	0	0	0	0	0	0	0	0	100	8
1704	Mentor (SWE)		03C0602574		Sweden	3-4	0+4	0	0	0+2	0	0	0	0	100	8	2
1705	Menuet		03C0601291		Netherlands	3-4	3-4	0	2+4	2	0	0	1	0	300	7	1
1706	Merchant		03C0600343		United Kingdom	0	0	0	0	0	0	0	0	0	000	9
1707	Meridian		03C0600125		Soviet Union	4	3	0	1	0	0	0	0	0	300	7
1708	Merlin		03C0602605		Canada	4	4	4	4	4+1	4	3-4	4	0	773	1	1
1709	Mesange		03C0601005		France	4	4	0	4	1-2	0	0	3-4	0	312	5
1710	Messina		03C0602656		Austria	0	0	0	0	0	0	0	0	0	000	9
1711	Messkirchner		03C0600532		Germany	4+0	2+4	3-4	1+4	2	3-4	4+0	0+3	0	541	5	5
1712	Mesterhazy 153 A		03C0600396		Hungary	3-4	4+1	4	3-4	2+4	4	4+0	3-4	0	753	2	3
1713	Mesterhazy 193		03C0600391		Hungary	4	4	4	4	3-4	3-4	3-4	3-4	0	773	1
1714	Mestnyi Turcia		03C0600294		Turkey	4	4	4	4	3-4	4	4	4	0-1	773	1
1715	Mestnyj Ethiopia 43		03C0600481		Egypt	2	3-4	4	1	3	3-4	3-4	4	0	663	3
1716	Mestnyj Gruzinskaja		03C0601321		Soviet Union	3-4	3-4	4+2	4	3	4	2	0+3	3	774	2	2
1717	Mestnyj India		03C0601318		India	3-4	4	4	4	3	4+2	3-4	4	4	777	0	1
1718	Meta A		03C0600393		Hungary	0	0	0	0	0	0	0-1	0-1	2	000	9
1719	Mette		03C0601080		Sweden	2	0	0	0	0	0	0	0	0	000	9
1720	Mezohegyesi 70		03C0600399		Hungary	3-4	4	4	4	2+4	3-4	3-4	1-2	0	751	3	1
1721	MFB 101 A		03C0600397		Hungary	4	4	4	4	3	4	4+0	2+4	3	775	1	2
1722	MFB 104		03C0600395		Hungary	4	3-4	0	1-2	0	0	0	3-4	0	302	6
1723	MG 3039		03C0600587		Netherlands	2	1-2	0	1	1	0	0	1	0	000	9
1724	MG 8201-2		03C0600388		Hungary	3-4	3-4	4	4	3	4	3-4	2	0	771	2
1725	MG 70013		03C0601809		Ethiopia	1-2	1	1	1	2	1-2	4	3-4	0	003	7
1726	MG 70016		03C0601840		Ethiopia	1	1-2	1-2	1-2	3	1-2	3-4	2	0	021	7
1727	MG 70027		03C0601832		Ethiopia	1-2	2	3+1	1	2	3-4	3-4	3+1	2+0	443	5	3
1728	MG 70028		03C0601920		Ethiopia	4	3-4	4	3-4	0+3	4	1	3	0	752	3	1
1729	MG 70033		03C0601777		Ethiopia	3	3+0	2	3	3	3	2	1	4+1	374	3	2
1730	MG 70035		03C0601830		Ethiopia	0	1-2	4+2	3	0	3	2+4	2+0	0	450	6	3
1731	MG 70036		03C0601808		Ethiopia	1-2	0+3	2	0+4	1-2	2+0	3-4	0	3-4	005	7	3
1732	MG 70038		03C0601795		Ethiopia	2	2	2	4+1	0+3	3	3-4	3-4	1	053	5	2
1733	MG 70039		03C0601814		Ethiopia	2	3-4	4+0	4	3-4	3-4	2+4	4+2	0	672	3	3
1734	MG 70040		03C0601787		Ethiopia	1-2	1-2	2	1-2	0	3-4	3-4	0	0-1	041	7
1735	MG 70042		03C0601849		Ethiopia	4+2	1+4	2	4+1	0	4+2	3-4	2	0-1	151	5	4
1736	MG 70045		03C0601886		Ethiopia	1+4	4+2	2+4	4+2	3-4	3+0	0+2	2+4	0	270	5	7
1737	MG 70046		03C0601835		Ethiopia	3-4	3-4	4	4+2	3	4	4	3-4	0+3	773	1	2
1738	MG 70047		03C0601818		Ethiopia	1-2	2	3+0	2	1-2	0+3	3-4	3+0	0+4	403	6	4
1739	MG 70049		03C0601816		Ethiopia	1-2	1-2	1+4	0+3	1-2	3	0+4	0+3	1	040	8	4
1740	MG 70050		03C0601819		Ethiopia	3-4	2+4	4	2+4	1-2	3-4	4+2	0+2	0	541	5	4
1741	MG 70051		03C0601822		Ethiopia	1	3+0	2+4	1-2	1-2	0	0	0	0+2	200	8	3
1742	MG 70052		03C0603145		Ethiopia	1-2	1-2	1-2	2	1-2	2	1-2	1	0	000	9
1743	MG 70056		03C0601820		Ethiopia	3-4	3	0	2	2	0	0	2	0	300	7
1744	MG 70064		03C0601828		Ethiopia	2	1-2	0	3-4	1-2	0	0	1	0	010	8
1745	MG 70069		03C0601823		Ethiopia	1	0	1	2	3	1	3-4	3	0	023	6
1746	MG 70070		03C0601829		Ethiopia	0	1-2	2	3	2	3	4+2	0	3-4	055	5	1
1747	MG 70077		03C0601827		Ethiopia	1	0+2	1	1	2	1	4+2	3	0	003	7	2
1748	MG 70079		03C0601899		Ethiopia	2	1-2	2	2	3-4	2	3-4	3	0	023	6
1749	MG 70108		03C0601882		Ethiopia	2	2	3	4+2	2	4	2+0	3-4	3-4	456	4	2
1750	MG 70109		03C0601887		Ethiopia	1	0	0	0	1-2	0	0	0	0	000	9
1751	MG 70111		03C0601871		Ethiopia	2+0	1	0+4	0+3	1	0+2	1-2	0+3	0+4	000	9	6
1752	MG 70112		03C0601836		Ethiopia	4	3-4	0	4	2+4	1	0	3-4	0	312	5	1
1753	MG 70114		03C0601774		Ethiopia	3	2	4+2	3-4	2	3-4	2	2	2	550	5	1
1754	MG 70116		03C0601862		Ethiopia	0	0	1	3+0	1	0	0	0	0	010	8	1
1755	MG 70117		03C0601824		Ethiopia	3-4	4+0	3+1	4	1-2	4	3-4	2	2	751	3	2
1756	MG 70120		03C0601851		Ethiopia	1	1-2	1	1-2	3+1	1-2	3	2-3	0	021	7	1
1757	MG 70121		03C0601858		Ethiopia	1-2	1-2	1-2	1-2	3-4	2	3	4+1	0+3	023	6	2
1758	MG 70122		03C0601856		Ethiopia	4	4	4+0	4	2	4	4	3-4	0	753	2	1
1759	MG 70122		03C0601878		Ethiopia	4	4	4+0	4	2	4+0	3+0	4+0	0	753	2	4
1760	MG 70124		03C0601925		Ethiopia	1-2	3	3+0	3-4	2	2+4	3-4	1-2	3	615	4	2
1761	MG 70125		03C0601834		Ethiopia	2	2+4	3	3	2+0	2+4	3+1	3	2+0	413	5	5
1762	MG 70126		03C0601843		Ethiopia	1	3-4	1-2	3	2+0	2	0+2	1-2	1	210	7	2
1763	MG 70127		03C0601877		Ethiopia	3+1	0	3-4	3-4	3+0	0+4	1+3	3-4	0+4	532	4	5
1764	MG 70128		03C0601889		Ethiopia	4	3-4	3-4	3-4	4+0	4	2-3	4	0+4	772	2	2
1765	MG 70128		03C0601894		Ethiopia	3	3	1	4	1-2	0-1	1-2	2-3	1	310	6
1766	MG 70131		03C0601844		Ethiopia	3-4	3-4	4+0	3-4	4+0	3-4	3	3+1	1+3	777	0	4
1767	MG 70133		03C0601893		Ethiopia	4	3-4	4	3-4	4+1	3-4	3-4	3	4+1	777	0	2
1768	MG 70134		03C0601891		Ethiopia	1-2	1	1	1	2	1	3-4	3+0	0	003	7	1
1769	MG 70136		03C0601905		Ethiopia	1-2	2	2	1+4	3	1-2	4+1	4+1	0	023	6	3
1770	MG 70139		03C0601906		Ethiopia	3	3	1+4	1-2	3	0+4	4+0	3-4	0+4	323	4	4
1771	MG 70144		03C0601898		Ethiopia	3-4	3-4	4+1	3-4	3	2+4	4+1	3+0	1	733	2	4
1772	MG 70337		03C0601919		Ethiopia	4	4	4+0	4+0	3+0	4	3-4	3	4+0	777	0	4
1773	MG P		03C0601312		unknown	4	4	4	4	2	4	4+0	3-4	0	753	2	1
1774	Mi Mai 114		03C0601947		China	2	1	0	1-2	0	0	0	0-1	0	000	9
1775	Mianwali		03C0600348		Pakistan, Punjab	4	2	4	1-2	0	0	0	0	0	500	7
1776	Micmac		03C0601486		Canada	3-4	3-4	3-4	0	0	0	0-1	0	0	700	6
1777	Mie		03C0602413		Sweden	3-4	3-4	0	1-2	0	0	0	1	0	300	7
1778	Miho Hadaka		03C0602813		Japan	0-1	0	0	0-1	0+2	0-1	0	0-1	1	000	9	1
1779	Mihogoruden		03C0601595		Japan	3-4	4	4+2	4+1	3	4	3-4	3-4	1	773	1	2
1780	Michalovicky Nahy		03C0600046	10.18730/1KSAVU	Czechoslovakia	4	3	3-4	4	4	4	4	4	3-4	777	0
1781	Michka		03C0602223		France	1-2	3	0	1	1	0	0	0-1	0	200	8
1782	Mijna		03C0600207		Soviet Union	3-4	4	0	1-2	3	0	0	3-4	0	322	5
1783	Mikkel		03C0602004		Denmark	2+4	2	2	1	0	0	0	0	0	000	9	1
1784	Mikro 2		03C0600170		Soviet Union	0	1-2	0	0	1-2	0	0	0	0	000	9
1785	Milan		03C0602562		Yugoslavia	3-4	0	0	0	0	0	0	0	0	100	8
1786	Milonov - coeleste		03C0601306		Czechoslovakia	3	3-4	4	3	2	3	2-3	1-2	1-2	750	4
1787	Milonov - nudum		03C0601305	10.18730/1KSDD7	Czechoslovakia	3-4	4	4	4	4	4	4	3-4	3-4	777	0
1788	Milu		03C0601591		Germany	3-4	3	0+3	2	0-1	0	0	0-1	0	300	7	1
1789	Mina		03C0601645		Soviet Union	2+4	3-4	3-4	4	3-4	3-4	2	3-4	0	672	3	1
1790	Minak		03C0601685		United Kingdom	3-4	3-4	0	0	3-4	0	0	0	0	320	6
1791	Minami Hadaka		03C0600895		Japan	0	0	0	0	0	0	0	0	3	004	8
1792	Minerva		03C0600790		Netherlands	2	0	0	2	0	0	0	2	0	000	9
1793	Ming		03C0603015		China	3-4	3-4	4	4	3	3	3-4	3	4	777	0
1794	Minna		03C0602439		Germany	3	4	0	0	1-2	0	0	0	0	300	7
1795	Minskij		03C0600357		Belarus, Minsk	3	2	0	1-2	0	0	0	0-1	0	100	8
1796	Miralix		03C0602444		Denmark	4	3-4	0	1	2	0	0	0	0	300	7
1797	Miranda		03C0601329		Netherlands	3-4	2	0	3-4	1-2	0	0	1	0	110	7
1798	Mirena		03C0601465		German Democratic Republic	4	3-4	0	1-2	3-4	0	0	1	0	320	6
1799	MK 1313		03C0601627		Mongolia	4	4	4	4	4	4	4	4	4	777	0
1800	MK 1332		03C0601929		Mongolia	2+0	3-4	4	4	3-4	4+2	0+2	2+4	4	674	3	4
1801	MK 1334		03C0601938		Mongolia	0	4	4	4+2	3-4	4+2	3-4	4+1	4	677	1	3
1802	Mirja		03C0602669		Sweden	4	4	4	4	4	4	4	3-4	4	777	0
1803	Mirjam		03C0601646		Denmark	0	4	0	0-1	0-1	0	0	0	1	200	8
1804	Misuri Amugi		03C0601553		Japan	1-2	1+4	4	1-2	3-4	4	4	4	0	463	4	1
1805	Mitsukiko		03C0601978		Japan	1-2	0	0	1-2	4	4	0	0	4	064	6
1806	Miyazaki Hadaka		03C0602816		Japan	0	1-2	4	0	3	3-4	3	3	4+0	467	3	1
1807	MK 175		03C0600330		Mongolia	4	3	0	1	0	0	0	1	0	300	7
1808	MK 358		03C0601936		Mongolia	0	4+2	4+2	3-4	3	3-4	3	2	4	675	2	2
1809	MK 375		03C0601945		Mongolia	0	3-4	3-4	2+4	3-4	2	1-2	2	4	624	5	1
1810	MK 1215		03C0601626		Mongolia	3-4	3-4	4+2	4	3-4	4	1-2	3-4	4	776	1	1
1811	MK 1221		03C0601933		Mongolia	0+2	2	3-4	2+4	3-4	4	4	2+0	4	465	4	3
1812	MK 1250		03C0601932		Mongolia	0-1	0	1	2	3-4	2	3+0	0	4	025	6	1
1813	MK 1291 Nojot		03C0601942		Mongolia	1	1-2	2+4	3-4	4	1-2	3-4	3-4	3-4	037	4	1
1814	MK 1296 Alag-Erdeke		03C0601943		Mongolia	3-4	4	4+2	4	4	4	4	3	4	777	0	1
1815	MK 1299		03C0601937		Mongolia	0	4	4	4	3-4	4	3	3+1	4	677	1	1
1816	MK 1538		03C0601927		Mongolia	0	3	3-4	2	3-4	3-4	3-4	1-2	4	665	3
1817	MK 1544		03C0601931		Mongolia	1	0	1	4+2	3-4	1-2	0+3	0-1	4	034	6	2
1818	MK 4625		03C0601944		Mongolia	3+0	4	4	4	3-4	4+2	4	3-4	4	777	0	2
1819	MK 7039		03C0601941		Mongolia	1	3-4	4+2	3-4	3-4	4+2	4+2	2	4+1	675	2	4
1820	MK 7060		03C0601934		Mongolia	2-3	3-4	3-4	4	4+2	4	3+1	1	4	675	2	2
1821	MK 7066		03C0601939		Mongolia	0	4+2	4	3-4	4	3-4	2	4	4	676	2	1
1822	MK 7069		03C0601940		Mongolia	3-4	3-4	3-4	4+2	3-4	3-4	4	4+2	4	777	0	2
1823	MK 7085		03C0601928		Mongolia	0	3-4	3-4	3-4	4	4	3-4	2	4	675	2
1824	MK 7089		03C0601926		Mongolia	0	1-2	3-4	1	4+0	0+4	2	0+2	1+4	420	7	4
1825	MK 7091		03C0601930		Mongolia	0-1	3-4	4+0	2+4	3-4	3-4	1-2	0+3	4	664	4	3
1826	MK 7092		03C0601935		Mongolia	0	3-4	4	3+1	2	2	3+1	2	4	615	4	2
1827	MOB 2956		03C0602174		Poland	3-4	3-4	0	2	0	0	0	1	0	300	7
1828	Mobek		03C0602679		Poland	2	2	0	1-2	0+4	0	0	0	0-1	000	9	1
1829	Mobet		03C0601246		United States	4	4	4	4	3-4	4	4	4	0	773	1
1830	Model		03C0602624		France	3	2	0-1	0	0	0	0	0	0	100	8
1831	Modena		03C0602663		Austria	1	1-2	0	0	0	0	0	0-1	0	000	9
1832	Modia		03C0601154		Uruguay	1	3-4	1	1	3	0	0	0	0	220	7
1833	Modjo		03C0602035		Ethiopia	3-4	2	0	2	0	0	1	1	0	100	8
1834	Modoc		03C0601678		United States	4	4	4	4	3-4	4	4	4	1	773	1
1835	Molak		03C0602311		Sweden	2	0	0	0	0	0	0	0	0	000	9
1836	Molloy		03C0602717		Australia	2	2	2	2+4	3-4	4	3-4	2	0	061	6	1
1837	Molly		03C0602262		United Kingdom	0	1	0	0	0	0	0	0	0	000	9
1838	Mona		03C0601221		Sweden	4	4+2	0+3	3-4	4+1	2+0	0+2	1-2	0	330	5	5
1839	Monalisa		03C0602974		France	0	0	0	0	0	0	0	0	0	000	9
1840	Monark		03C0602414		Sweden	1-2	0	0	0	0	0	0	0	0	000	9
1841	Monlon		03C0601220		France	4	4	4	4	0	4	3-4	3-4	0	753	2
1842	Montcalm		03C0600843		Canada	2	4	4	4	4	4	4	2+4	4	675	2	1
1843	Monte Cristo x Opavsky		03C0601466		unknown	0	0	0	0	0	0	0	0	0	000	9
1844	Moondyne		03C0602463		Australia	3-4	4	4	3-4	2	4	3-4	4	0	753	2
1845	Mooser St.73		03C0600589		Germany	3-4	4	4	2+4	3	4	3-4	2	0	761	3	1
1846	Moravsky nepolehavy IGB		03C0600048	10.18730/1KSAX1	Czechoslovakia	4	4	4	3-4	2	4	3	3-4	0	753	2
1847	Moravsky nepolehavy R III/12		03C0600047	10.18730/1KSAW0	Czechoslovakia	4	4	4	3-4	2	4	4	3-4	0	753	2
1848	Morex		03C0601603		United States	2	1-2	0	3-4	2	0	0	1-2	0	010	8
1849	Morocco		03C0600970		Tunisia	0	1-2	1-2	0	3	0	3-4	0	0	021	7
1850	Morrell		03C0602474		Australia	0	0	0	0	0	0	0	0	0	000	9
1851	Morgenrot		03C0600561		Germany	3	4+2	0	2+4	0	0	0+4	1-2	0	300	7	3
1852	Morrison		03C0602303		Canada	3-4	3-4	0	1-2	2	0	0	1	0	300	7
1853	Mosane		03C0600791		Belgium	4	4	0	4	3-4	0	0	3-4	0	332	4
1854	Moskovskij 2		03C0600140		Soviet Union	1-2	4+1	4	0+4	3	0+4	0	0	1	620	6	3
1855	Moskovskij 3		03C0600171		Soviet Union	4	4	0	0	0	0	0	0	0	300	7																			3
1856	Moskovskij 121		03C0600293		Soviet Union	2+4	4	2+4	4+0	1-2	3-4	2	0	0	250	6
1857	Moy Wah		03C0600470		Taiwan	1	0-1	1	1	3-4	3-4	1-2	0	4	064	6
1858	Moyar Byng		03C0600852		Norway	3-4	3-4	4	2	1	3-4	4	2	0-1	741	4
1859	MS Album		03C0601317		Poland	4	4	4+0	4	3	4+0	4+0	4	0	773	1	3
1860	MS Anne Helene		03C0600784		unknown	2+4	1+3	3-4	3	2	3-4	3+0	0	0	451	5	3
1861	MS MS MS Album		03C0601314		unknown	4	3-4	4	4+0	3-4	3-4	4+2	4	0	773	1	2
1862	MS Nigrum		03C0601316		Iraq	0	0	0	0	0	0	0	0	0	000	9
1863	Mubou Hadaka		03C0602829		Japan	1	0	0	0	2	0	0	0	0-1	000	9
1864	Multan		03C0601381		Pakistan	3	2+4	3-4	4	1-2	3-4	3-4	4+1	0	553	3	2
1865	Multan Glabron		03C0600813		Argentina	3	3-4	4+2	0+3	0	0	0+4	0	0	700	6	3
1866	Multum		03C0600690		Germany	3-4	3-4	4	4	3	3-4	4	2	0	771	2
1867	Multum Recessive		03C0600822		United States	4	0+2	4	3-4	3	4	3	0+3	4	575	2	2
1868	Mundah		03C0602718		Australia	3-4	4	4	4	3	4	3-4	3-4	0	773	1
1869	Munsing		03C0601558		United States	4	4	4	4	3-4	4	4	4	2	773	1
1870	Muromec		03C0602488		Soviet Union	1	1-2	0	1	2	1	1	0	1	000	9
1871	Musikant		03C0602785		Denmark	0	0	0	0	0	0	0	0	0	000	9
1872	Mutant 1020-3764		03C0602122		Soviet Union	2+0	1-2	0	1	0	0	0	0	0	000	9	1
1873	Mutant 4956 G		03C0601319		Germany	3-4	2	0	2	0	0	0	0-1	0	100	8
1874	Mutant 6018		03C0601509		unknown	0	0	0	0	0	0	0	0	0	000	9
1875	Mutina		03C0601590		Germany	3-4	3	3	2	2	3-4	3-4	3	0	743	3
1876	Muzarda Tavrase		03C0600407		unknown	3	3-4	0	4	0	0	0	2	0	310	6
1877	Mylady		03C0601741		Netherlands	3-4	3-4	4	4	3-4	2	2	0	0	730	4
1878	Mylitta		03C0601662		Germany	4+2	3	0	1-2	0+2	0	0	0	0	300	7	2
1879	M.Z.G. Ackermanns		03C0600634		Germany	3-4	4	0	0	2	0	0	0	0	300	7
1880	N 331		03C0600109		Czechoslovakia	0	0	1	1	0	1	0	0	0-1	000	9
1881	Nadir		03C0601503		France	3-4	0	0	0	0	0	0	0	0	100	8
1882	Nadir		03C0602833		Slovakia	0	3-4	0	0	1	0	0	0	0	200	8
1883	Nafy		03C0602007		France	2	2	0	1-2	0-1	0	0	0	0	000	9
1884	Nagasaki Hadaka		03C0602809		Japan	3-4	1-2	0	4+2	3-4	0+4	2+4	1+3	3-4	134	5	4
1885	Nairn		03C0601530		United Kingdom	3	4	0	0+2	3-4	0	0	0	0	320	6	1
1886	Nairobi		03C0602922		Denmark	0	0	0	0	0	0	0	0	0	000	9
1887	Nancy		03C0602195		Sweden	3-4	0	1	0	0	0	0	0	0	100	8
1888	Nanei Hadaka		03C0600896		Japan	2+0	2	4+1	2	2	1-2	2	2	4	404	7	2
1889	Narodnyj 9		03C0600273		Soviet Union	4	4	4	4	3-4	3-4	4	4	2	773	1
1890	Narumi Hadaka		03C0602823		Japan	2	1	0	1-2	3-4	4	0-1	0-1	4	064	6
1891	Narymchanin		03C0602088		Soviet Union	3-4	3	4	3-4	3-4	3-4	3-4	3	4	777	0
1892	Natasha		03C0600426		France	3	3-4	0	0	2	0	0	0	0	300	7
1893	Natasia		03C0603100		Poland	0	2+4	0	0	1-2	0	0	0	0	000	9	1
1894	Native		03C0602705		France	0	3-4	0	0	0	0	0	0	0	200	8
1895	NBL-1		03C0602490		India	3-4	4	4	4	3-4	4	3-4	2	3-4	775	1
1896	Nebi		03C0601425		German Democratic Republic	3-4	3-4	0	0	3-4	0	0	0	0	320	6
1897	Negra Manfredi Mag		03C0600938		Argentina	4	4	4	4	4	3-4	4	3+1	0	773	1	1
1898	Negra Pergamino SAG		03C0600933		Argentina	1-2	1-2	1-2	2	1	3-4	2	1-2	0	040	8
1899	Neja		03C0601720		Spain	1+4	3-4	3	1	2+0	1+4	3	3	1	603	5	3
1900	Nemcinovskij		03C0600488		Soviet Union	4	3-4	4	4	3-4	4	3	4+2	1-2	773	1	1
1901	Nemex		03C0602001		Sweden	3	0	0	0	0	0	0	0	0	100	8
1902	Nepal		03C0601062		Nepal	1-2	1	2	3-4	3	1	4	1-2	4	035	5
1903	Nepal 81		03C0602621		Nepal	0	1-2	0	0	1	0	0	0	0	000	9
1904	Nepolegajuscij		03C0600387		Soviet Union	4	4	0	4	2	0	0	4	0	312	5
1905	Neruda		03C0602628		United Kingdom	0	0	0	0	0	0	0	0	0	000	9
1906	Nero		03C0601726		German Democratic Republic	2	0	1-2	2	3+0	1-2	3-4	3	1-2	023	6	1
1907	Nery		03C0600404		Denmark	0+4	4	0+3	0+3	2	1-2	0	0-1	0	200	8	3
1908	Nevada		03C0602593		France	0	4+2	0	0	1	0	0	0	0	200	8	1
1909	Nevskij		03C0601119		Soviet Union	4	4	4+1	4+1	3-4	4	4	4	4	777	0	2
1910	New Era		03C0601670		United States	4	4	4	4	3-4	4	4	4	0	773	1
1911	New Golden		03C0601551		Japan	4	4	4	4	3-4	4	3+0	4	1	773	1	1
1912	NFC Tipple		03C0602727		United Kingdom	0	1	1	0	1-2	0	0	0	0	000	9
1913	Nicole		03C0601504		Netherlands	3-4	3-4	0	0	0	0	0	0-1	0	300	7
1914	Nigricans		03C0601296		United Kingdom	1-2	0+2	0	1	2	2	0+3	0	2	000	9	2
1915	Nigrinudum Abyssinum		03C0600924		Ethiopia	3-4	3-4	2	4	3-4	2	3	3-4	1	333	3
1916	Niina		03C0602239		Finland	3-4	4	4	3-4	3-4	3	4	4	0-1	773	1
1917	Nile		03C0602032		Egypt	4+2	2	3-4	4+0	3	1-2	3	2	1-2	531	4	2
1918	Niobe		03C0603121		Canada, Alberta	3+0	3-4	0	4	2	0	0	3	0	312	5	1
1919	Nirasaki Nijo No 12		03C0601440		Japan	1	0	4	1	3	4	4	4	0	463	4
1920	Nirasaki No 6		03C0601549		Japan	0+2	2	3	3+0	2+0	3	3	0	0	451	5	3
1921	Nirasaki Wase No1		03C0601550		Japan	1	0	4+0	3	3	4	3+0	4+0	1	473	3	3
1922	Nita Hadaka		03C0602815		Japan	0-1	0	0	0	0	0-1	0	0	0	000	9
1923	Nitran		03C0602712		Slovakia	0	0	0+4	0	0+3	0	0+3	0	0	000	9	3
1924	Nitriansky Export		03C0600003	10.18730/1KS9J*	Czechoslovakia	3+0	3+0	4+2	3	3+0	3-4	3	4	0	773	1	4
1925	Nita Hadaka 1		03C0602825		Japan	3-4	0-1	0	1	4	4	1-2	0-1	4	164	5
1926	Nitta Nijo		03C0602169		Japan	4+0	0	0+4	0	3	3-4	1-2	0+2	0+3	160	6	4
1927	No 103		03C0601913		Ethiopia	4	4	4	4	4	4	3-4	3	2	773	1
1928	No 109 (type A)		03C0601780		Ethiopia	0-1	3+0	1-2	2+4	3+0	0	0+2	0+2	1-2	220	7	5
1929	No 109 (type B)		03C0601874		Ethiopia	3	0	4+2	3-4	2+4	3	0+2	3-4	2+0	552	4	4
1930	No 111		03C0601773		Ethiopia	4	3-4	4	3-4	3-4	3-4	3-4	4	0	773	1
1931	No 119		03C0601775		Ethiopia	3-4	3-4	0	3-4	0	0	0	0	0	310	6
1932	No 121		03C0601772		Ethiopia	2+4	2+4	0	3-4	0+4	0	0	2	0	010	8	3
1933	No 122		03C0601863		Ethiopia	3	3-4	4	4	3-4	3-4	3-4	3-4	0	773	1
1934	No 123		03C0601880		Ethiopia	2+4	3-4	0	2	0	0	0	0	0	200	8	1
1935	No 131		03C0601879		Ethiopia	4	3-4	3	3-4	3	3-4	4+0	3-4	4+0	777	0	2
1936	No 145		03C0603083		Ukraine	4	4	4	4	4	4	4	3-4	3-4	777	0
1937	No 1047		03C0603084		China	2	2	3-4	2+4	2	3	2	2	1-2	440	7	1
1938	No 5741 Weibulls		03C0601023		Sweden	3	4	4+0	4	3	3+0	4+0	4+2	0	773	1	4
1939	Nobarb		03C0600918		Canada	1-2	2	3	4	2-3	2	3-4	2	4	415	5
1940	Noble		03C0602213		Canada	4	3-4	4	4	3	4	4	3-4	3	777	0
1941	Nogah		03C0602455		Israel	2	3-4	0	3-4	1-2	1-2	0	1-2	0	210	7
1942	Nojot		03C0601168		Mongolia	1+3	0+3	2+4	4+2	3-4	1-2	3-4	0+2	3-4	035	5	5
1943	Nolc-Dregeruv Bohemia		03C0600051	10.18730/1KSB04	Czechoslovakia	4	4	4	3	3-4	4	4	4	4	777	0
1944	Norbert		03C0601432		Canada	3-4	1	4	4	3-4	1	3	3-4	0	533	3
1945	Nord		03C0602214		Finland	3-4	3-4	4	4	3-4	4	3-4	4	0	773	1
1946	Nordal		03C0601237		Sweden	3-4	4+1	2+4	1	0	0	0-1	0-1	0	300	7	2
1947	Nordgarden		03C0600742		Denmark	3	2	0	1-2	1	0-1	0	3	0	102	7
1948	Nordost Hana		03C0600526		Germany	3-4	4	4	1-2	3-4	4	4	4	1	763	2
1949	Nordus		03C0602571		Germany	0	0	0	0	0+2	0	0	0	0	000	9	1
1950	Nordic		03C0601593		United States	4	3-4	4	4	3-4	4	4	4	1-2	773	1
1951	Norimbergsky		03C0600309		Germany	3-4	3-4	4	4	3	3-4	4	3-4	2	773	1
1952	Norse Variant		03C0601116		Norway	3	3-4	4	3-4	3	4	3	3-4	2	773	1
1953	Nosovskij 2		03C0602132		Soviet Union	4	4	0	2	1	0	0	3-4	0	302	6
1954	Nosovskij 9		03C0600236		Soviet Union	3-4	3-4	4	1-2	2	3-4	3-4	4	0	743	3
1955	Nosovskij 11		03C0602234		Soviet Union	3-4	3-4	0	2	0	0	0	1	0	300	7
1956	Notch 2		03C0603079		India	4	4	1	1	3-4	1	0-1	0	3-4	324	5
1957	Nottingham Long-Ear		03C0600825		United Kingdom	4	3+0	4+0	4	3-4	4+0	3-4	4+2	0	773	1	4
1958	Novoomskij		03C0601442		Soviet Union	4	4	4	4	4	4	4	4	4	777	0
1959	Novosadski 294		03C0602564		Yugoslavia	3-4	2	0-1	1	0	1	0	0	0-1	100	8
1960	Novosadski 420		03C0602565		Yugoslavia	3-4	4	0	0	0+2	0	0-1	0	0	300	7	1
1961	Novosadski 428		03C0602581		Yugoslavia	3-4	3-4	0	2	0	0	0	0	0	300	7
1962	Novosadski 430		03C0602582		Yugoslavia	3-4	3-4	0	2+0	4+0	0	0	0+2	0	320	6	3
1963	Novosadski 438		03C0602585		Yugoslavia	3	3	0	3	0	0	0	1	0	310	6
1964	Novosibirskij 80		03C0600787		Soviet Union	3	3-4	3	3-4	1	4	3-4	2	0	751	3
1965	NP 103		03C0601093		Australia	0	0	2	0	3	0	1-2	0	1	020	8
1966	NRO 770		03C0601461		unknown	4	3-4	0	3-4	0+2	0	0	2	0	310	6	1
1967	Nudimelanocrithon		03C0600883		unknown	0	0	0	0	0	0	0	0	0	000	9
1968	Nudinka		03C0601151		Germany	0	0	0	0	0	0	0	0	0	000	9
1969	Nudum 265		03C0603144		Ukraine	3-4	3-4	4	4	3	4	4	3-4	4	777	0
1970	Nudum 7566		03C0602498		Kyrgyzstan	1-2	1-2	0	1	1	1-2	3-4	4	1	003	7
1971	Nusta		03C0603124		Bolivia	4+2	2	2	3-4	1-2	3-4	2	2	2	150	6	1
1972	Nutans 9		03C0600219		Soviet Union	4	4	4	4	3-4	4	4	4	0	773	1
1973	Nutans 92		03C0600217		Soviet Union	4	4	0	1	0	0	0	1	0	300	7
1974	Nutans 106		03C0601188		Soviet Union	3-4	4	3-4	4	2+4	4	3	2+4	0+2	751	3	3
1975	Nutans 113		03C0601320		Soviet Union	3-4	3-4	0	0	0	0	0	0	0	300	7
1976	Nutans 127		03C0600458		Soviet Union	3-4	4+0	0	0	1	0	0	0	0	300	7	1
1977	Nutans 187		03C0600218		Soviet Union	4	4	4	4	3	4	4	3-4	0	773	1
1978	Nutans 224		03C0601009		Soviet Union	3+0	3+0	3-4	2+4	2	3-4	4	3-4	0	743	3	3
1979	Nutans 264		03C0603143		Ukraine	4	4	4	4	2	4+0	3-4	3	4+0	757	1	2
1980	Nutans 345/19		03C0602332		Soviet Union	0	0	4	0	1	0	0	0	0	400	8
1981	Nutans 353/133		03C0600247		Soviet Union	3	3-4	4	4	3-4	4	3-4	2	2+0	771	2	1
1982	Nutans 752		03C0601763		Soviet Union	3-4	1	1	1	1	1	1	1	0	100	8
1983	Nutans 765		03C0601764		Soviet Union	1-2	1	1	1	1	0	1	1	1	000	9
1984	Nutans 778		03C0600862		Soviet Union	4+2	1-2	0	2	0	0	0	1	0	100	8	1
1985	Nutans 956		03C0601765		Soviet Union	4+2	1-2	3-4	1	0	0	1	0	0	500	7	1
1986	Nutans 1053 - 2001		03C0601490		Soviet Union	4	4	0+4	0	4	0+4	4+2	4+0	0	323	4	4
1987	Nutans Afganistan		03C0600984		Afghanistan	1-2	1	1-2	1-2	2	1-2	2	2	1-2	000	9
1988	Nutans Bulharsko		03C0600406		Hungary	4	4	4+0	4	3-4	4	4	3+1	0	773	1	2
1989	Nutans Italie		03C0600770		Italy	1-2	3+0	3-4	0+3	0	3	0+4	0	0	640	6	3
1990	Nutans Kazachstan Syrdarja		03C0600279		Soviet Union	2	2	0	1	0	0	0	1-2	0	000	9
1991	Nutans Mala Asie		03C0600989		Soviet Union	3-4	3-4	2	2	3-4	1-2	4	0	4	325	4
1992	Nutans Syrie		03C0600463		Syria	2	3-4	4+2	1-2	1-2	2	4+1	2	0	601	6	2
1993	Nympha		03C0601258		unknown	3-4	4+2	0	2	2	1	0	0	1-2	300	7	1
1994	Nyuu Hadaka		03C0602801		Japan	0	4+1	4	1-2	3-4	4	4+2	1	4	665	3	2
1995	O.A.C. 21		03C0600812		Canada	4+1	4+1	4	4+2	3-4	3-4	3-4	3-4	0+4	773	1	4
[truncated: 811 more rows]

## Sheet: Table_S2_VarietyOrigin
Table S2. Number of spring barley accessions according
to their country of origin.
Country of Origin	No. of Accessions
Germany (including former DDR)	363
Soviet Union	216
United Kingdom	193
Ethiopia	191
United States of America	170
France	145
Sweden	143
Czechoslovakia	122
Denmark	121
Canada	116
Japan	100
Czech Republic	93
Netherlands	82
Austria	80
Poland	64
unknown	61
China	60
Australia	52
Hungary	44
Finland	29
Yugoslavia	29
Argentina	27
Mongolia	27
Nepal	27
Slovakia	20
Norway	19
India	16
Latvia	13
Turkey	12
Israel	11
Egypt	10
Spain	9
Ukraine	9
Belgium	8
Iraq	8
Italy	8
Russian Federation	8
Ireland	6
South Korea	6
Uruguay	6
Mexico	5
New Zealand	5
Switzerland	5
Estonia	4
Greece	4
Morocco	4
Pakistan	4
Portugal	4
Zimbabwe	4
Afghanistan	3
Algeria	3
Bulgaria	3
Peru	3
Syria	3
Belarus	2
Bolivia	2
Colombia	2
Chile	2
Iran	2
Korea, North	2
Romania	2
Taiwan	2
Tajikistan	2
Tunisia	2
Cyprus	1
Iceland	1
Kazakhstan	1
Kyrgyzstan	1
Turkmenistan	1
Uzbekistan	1
Sum	2804

## Sheet: Table_S3_No_IRs
Table S3. Number of infection responses recorded on spring barley accessions after inoculation with nine powdery
mildew isolates.
Infection	Isolates of Barley Powdery Mildew, their Country of Origin and Year of Collection									Σ
Response	PF-512	Z-6	MN-B	54	J-462	3-33	65	GH	Race 1
	CZE1	CZE	USA	URG	ISR	CHI	RSA	AUS	JAP
	2001	2014	2016	2005	1979	2003	2004	2005	1953
0	570	594	1174	790	854	1345	1319	1102	1833	9581
0+	56	76	91	44	74	67	74	75	62	619
0-1	41	23	31	48	45	46	65	103	75	477
1	133	132	118	301	225	141	139	258	223	1670
1+	20	17	14	21	9	11	13	23	9	137
1-2	162	170	80	208	191	103	90	131	87	1222
2	234	223	129	227	261	89	114	215	103	1595
2+	71	76	38	66	58	25	44	57	26	461
2-3	13	10	15	9	18	10	9	12	13	109
3	183	154	76	73	365	49	89	155	39	1183
3+	37	44	28	18	72	15	35	44	6	299
3-4	698	594	271	276	469	311	304	307	109	3339
4	460	573	606	588	98	493	402	234	186	3640
4+	126	118	133	135	65	99	107	88	33	904
Σ	2804	2804	2804	2804	2804	2804	2804	2804	2804	25236
1 Country origin of barley powdery mildew isolate: AUS – Australia, CHI – China, CZE – Czech Republic, ISR – Israel,
JAP – Japan, RSA – Republic of South Africa, URG – Uruguay, USA – United States of America.
Of them:
Table S3a. Number of resistance infection responses.
Infection	Barley powdery mildew isolates, their country of origin and year of collection									Σ
response	PF-512	Z-6	MN-B	54	J-462	3-33	65	GH	Race 1
	CZE	CZE	USA	URG	ISR	CHI	RSA	AUS	JAP
	2001	2014	2016	2005	1979	2003	2004	2005	1953
0	570	594	1174	790	854	1345	1319	1102	1833	9581
0+	56	76	91	44	74	67	74	75	62	619
0-1	41	23	31	48	45	46	65	103	75	477
1	133	132	118	301	225	141	139	258	223	1670
1+	20	17	14	21	9	11	13	23	9	137
1-2	162	170	80	208	191	103	90	131	87	1222
2	234	223	129	227	261	89	114	215	103	1595
2+	71	76	38	66	58	25	44	57	26	461
2-3	13	10	15	9	18	10	9	12	13	109
Σ	1300	1321	1690	1714	1735	1837	1867	1976	2431	15871
Table S3b. Number of susceptibility infection responses.
Infection	Barley powdery mildew isolates, their country of origin and year of collection									Σ
response	PF-512	Z-6	MN-B	54	J-462	3-33	65	GH	Race 1
	CZE	CZE	USA	URG	ISR	CHI	RSA	AUS	JAP
	2001	2014	2016	2005	1979	2003	2004	2005	1953
3	183	154	76	73	365	49	89	155	39	1183
3+	37	44	28	18	72	15	35	44	6	299
3-4	698	594	271	276	469	311	304	307	109	3339
4	460	573	606	588	98	493	402	234	186	3640
4+	126	118	133	135	65	99	107	88	33	904
Σ	1504	1483	1114	1090	1069	967	937	828	373	9365
Table S3c. Number of heterogeneous infection responses.
Infection	Barley powdery mildew isolates, their country of origin and year of collection									Σ
response	PF-512	Z-6	MN-B	54	J-462	3-33	65	GH	Race 1
	CZE	CZE	USA	URG	ISR	CHI	RSA	AUS	JAP
	2001	2014	2016	2005	1979	2003	2004	2005	1953
0+	56	76	91	44	74	67	74	75	62	619
1+	20	17	14	21	9	11	13	23	9	137
2+	71	76	38	66	58	25	44	57	26	461
3+	37	44	28	18	72	15	35	44	6	299
4+	126	118	133	135	65	99	107	88	33	904
Σ	310	331	304	284	278	217	273	287	136	2420

## Sheet: Table_S4_No_IRAs
Table S4. Two hundred and sixty-six infection response
arrays (IRAs) coded in reverse octal numbers, their
frequency and complexity of resistance.
IRA	Frequency	Complexity of Resistance
777	143	0
776	2	1
775	11	1
774	4	2
773	304	1
772	9	2
771	39	2
770	6	3
767	1	1
763	12	2
762	1	3
761	9	3
760	1	4
757	5	1
753	49	2
752	5	3
751	45	3
750	11	4
747	1	2
743	19	3
742	2	4
741	11	4
740	4	5
733	3	2
732	2	3
731	3	3
730	10	4
722	2	4
720	2	5
713	3	3
712	4	4
711	2	4
710	6	5
704	2	5
701	1	5
700	20	6
677	8	1
676	2	2
675	7	2
674	1	3
673	2	2
672	5	3
671	5	3
670	2	4
667	1	2
665	2	3
664	1	4
663	1	3
661	2	4
660	1	5
657	1	2
656	2	3
655	3	3
653	4	3
652	1	4
651	4	4
650	6	5
647	1	3
641	1	5
640	3	6
637	1	2
633	1	3
631	1	4
626	1	4
625	1	4
624	2	5
623	1	4
620	2	6
615	2	4
613	2	4
612	1	5
610	3	6
603	2	5
601	1	6
600	3	7
577	1	1
575	1	2
572	1	3
571	1	3
570	2	4
564	1	4
563	4	3
561	3	4
560	1	5
555	1	3
553	5	3
552	2	4
551	3	4
550	2	5
543	2	4
541	3	5
540	1	6
533	5	3
532	2	4
531	3	4
530	7	5
521	1	5
520	2	6
513	4	4
510	7	6
504	2	6
500	26	7
475	3	3
474	2	4
473	2	3
472	1	4
471	1	4
470	1	5
467	1	3
466	3	4
465	1	4
464	2	5
463	11	4
461	3	5
460	1	6
456	1	4
453	2	4
451	6	5
450	3	6
444	1	6
443	3	5
440	2	7
437	2	3
435	11	4
434	3	5
431	2	5
430	3	6
427	2	4
426	1	5
425	1	5
424	4	6
423	1	5
422	2	6
421	2	6
420	9	7
417	2	4
415	1	5
413	1	5
412	1	6
411	1	6
410	5	7
404	4	7
403	1	6
401	1	7
400	67	8
374	2	3
372	4	3
371	2	3
364	1	4
363	1	3
361	3	4
360	3	5
355	1	3
353	1	3
352	3	4
351	3	5
350	1	5
342	1	5
334	2	4
333	1	3
332	30	4
330	13	5
325	4	4
324	1	5
323	2	4
322	5	5
321	5	5
320	53	6
314	2	5
313	2	4
312	27	5
311	1	5
310	46	6
304	3	6
303	1	5
302	19	6
301	1	6
300	199	7
275	1	3
274	1	4
273	1	3
270	2	5
267	1	3
266	1	4
264	2	5
263	1	4
257	1	3
250	3	6
244	1	6
241	1	6
240	3	7
235	1	4
230	1	6
225	2	5
224	1	6
220	27	7
215	1	5
213	1	5
212	2	6
210	9	7
204	3	7
203	1	6
202	5	7
200	123	8
175	1	3
174	1	4
164	10	5
162	2	5
160	1	6
151	1	5
150	1	6
143	1	5
141	1	6
140	1	7
134	2	5
132	2	5
131	1	5
130	1	6
127	1	4
120	11	7
114	1	6
113	1	5
110	14	7
104	4	7
102	2	7
100	154	8
075	1	4
074	2	5
073	1	4
071	3	5
070	1	6
066	1	5
064	20	6
061	1	6
060	2	7
057	1	4
055	1	5
054	2	6
053	2	5
051	1	6
050	4	7
044	3	7
041	6	7
040	6	8
037	1	4
035	11	5
034	4	6
033	1	5
031	4	6
030	5	7
025	3	6
024	3	7
023	16	6
022	4	7
021	11	7
020	43	8
014	4	7
012	2	7
011	3	7
010	15	8
005	1	7
004	8	8
003	7	7
002	4	8
001	2	8
000	627	9
Σ	2804
